# Supplementary material for: Ascorbic acid deficiency promotes metabolic remodeling and pulmonary fibrosis that leads to respiratory failure in Sod1 and Akr1a double-knockout mice
Source: Redox Biol. 2025 Jul 1;85:103749. doi: 10.1016/j.redox.2025.103749 (PMC12273234; doi:10.1016/j.redox.2025.103749)
Supplement: Multimedia component 2 [file mmc2.xlsx]

## Sheet: Suppl Table 1
Supplementary Table 1 List of proteins identified in this study.
Accession	Description	Amino acid numbers	Molecular mass (kDa)	Predicted pI	Identified uniqe peptide numbers	WT mice					SADKO mice, Day 0 afetr Asc-withdrawal					SADKO mice, Day 7 afetr Asc-withdrawal					SADKO mice, Day 10 afetr Asc-withdrawal					WT vs									DKO, Day 0 vs						DKO, Day 7 vs
																										DKO, Day 0			DKO, Day 7			DKO, Day 10			DKO, Day 7			DKO, Day 10			DKO, Day 10
						Mouse 1	Mouse 2	Mouse 3	Mean	SD	Mouse 1	Mouse 2	Mouse 3	Mean	SD	Mouse 1	Mouse 2	Mouse 3	Mean	SD	Mouse 1	Mouse 2	Mouse 3	Mean	SD	Ratio (DKO, Day 0/WT)	T-test	Up/Down	Ratio (DKO, Day 7/WT)	T-test	Up/Down	Ratio (DKO, Day 10/WT)	T-test	Up/Down	Ratio (DKO, Day 7/Day 0)	T-test	Up/Down	Ratio (DKO, Day 10/Day 0)	T-test	Up/Down	Ratio (DKO, Day 10/Day 7)	T-test	Up/Down
Q9R069	Basal cell adhesion molecule OS=Mus musculus GN=Bcam PE=1 SV=1 - [BCAM_MOUSE]	622	67.6276	6.25244	4	6560000	4.40936e+07	6560000	1.90712e+07	2.167e+07	1.36371e+08	6560000	1.9985e+08	1.1426e+08	9.85238e+07	7.5585e+07	1.38272e+08	9.47234e+07	1.0286e+08	3.21256e+07	8.27459e+07	6560000	4.87919e+07	4.60326e+07	3.81678e+07	5.99126	0.177521		5.39348	0.0200321	Up	2.41372	0.347304		0.900224	0.858161		0.402874	0.326005		0.447527	0.119762
Q99020	Heterogeneous nuclear ribonucleoprotein A/B OS=Mus musculus GN=Hnrnpab PE=1 SV=1 - [ROAA_MOUSE]	285	30.8123	7.91357	3	4920000	4920000	8.78565e+07	3.25655e+07	4.78834e+07	7.86793e+07	4920000	1.52105e+08	7.85681e+07	7.35926e+07	1.24624e+08	1.57884e+08	1.88287e+08	1.56931e+08	3.18421e+07	1.31427e+08	6.49892e+07	1.61325e+08	1.19247e+08	4.93094e+07	2.41262	0.415464		4.81895	0.0200173	Up	3.66177	0.0942852		1.99739	0.165771		1.51776	0.470926		0.759868	0.328465
P29699	Alpha-2-HS-glycoprotein OS=Mus musculus GN=Ahsg PE=1 SV=1 - [FETUA_MOUSE]	345	37.3017	6.50732	7	6.54454e+07	3.49673e+08	1.81436e+08	1.98851e+08	1.42912e+08	3.41167e+08	4.90496e+08	2.46218e+08	3.59294e+08	1.23144e+08	1.35691e+09	8.16815e+08	6.28123e+08	9.33948e+08	3.78248e+08	2.06163e+09	1.4722e+09	6.08009e+08	1.38061e+09	7.31126e+08	1.80684	0.214723		4.69671	0.034552	Up	6.94294	0.0515005		2.5994	0.0666126		3.84258	0.0755019		1.47826	0.400515
Q922R8	Protein disulfide-isomerase A6 OS=Mus musculus GN=Pdia6 PE=1 SV=3 - [PDIA6_MOUSE]	440	48.0703	5.13525	6	8.96376e+07	7.38848e+07	6.57832e+07	7.64352e+07	1.213e+07	2.57746e+08	1.5781e+08	1.28984e+08	1.81513e+08	6.75745e+07	2.15397e+08	3.55641e+08	2.52451e+08	2.74496e+08	7.2675e+07	4.62648e+08	3.10702e+08	3.07747e+08	3.60366e+08	8.85914e+07	2.37474	0.0569244		3.59123	0.00961863	Up	4.71466	0.00532879	Up	1.51226	0.179933		1.98534	0.0498049		1.31283	0.264082
P23953	Carboxylesterase 1C OS=Mus musculus GN=Ces1c PE=1 SV=4 - [EST1C_MOUSE]	554	61.017	5.05908	4	4.22994e+07	6.8855e+07	6560000	3.92381e+07	3.12601e+07	7.4052e+07	8.21362e+07	8.6414e+07	8.08674e+07	6.27791e+06	1.48618e+08	1.64058e+08	9.2127e+07	1.34935e+08	3.78677e+07	7.74665e+07	4.05805e+07	6.12558e+07	5.97676e+07	1.8488e+07	2.06094	0.0865435		3.43886	0.0279002	Up	1.5232	0.382979		1.66859	0.071231		0.739081	0.134555		0.442938	0.0365905	Down
P97315	Cysteine and glycine-rich protein 1 OS=Mus musculus GN=Csrp1 PE=1 SV=3 - [CSRP1_MOUSE]	193	20.5698	8.57275	5	4.30839e+07	8200000	6.6465e+07	3.92497e+07	2.93212e+07	1.20368e+08	6.70599e+07	8.31867e+07	9.02048e+07	2.73381e+07	1.23678e+08	1.03574e+08	1.4175e+08	1.23001e+08	1.90971e+07	1.92126e+08	2.0891e+08	1.52111e+08	1.84382e+08	2.91805e+07	2.29823	0.0924935		3.1338	0.0143117	Up	4.69768	0.00370563	Up	1.36357	0.163704		2.04404	0.0151053	Up	1.49904	0.0380812
Q9WVK4	EH domain-containing protein 1 OS=Mus musculus GN=Ehd1 PE=1 SV=1 - [EHD1_MOUSE]	534	60.5646	6.82959	5	5.89391e+07	5.01706e+07	7.46011e+07	6.12369e+07	1.23763e+07	5.93634e+07	1.01802e+08	1.41808e+08	1.00991e+08	4.1228e+07	9.69541e+07	2.24207e+08	1.81963e+08	1.67708e+08	6.4813e+07	2.01875e+08	6.07428e+07	1.15355e+08	1.25991e+08	7.11649e+07	1.64918	0.184936		2.73868	0.0490703	Up	2.05744	0.195448		1.66063	0.206929		1.24755	0.626388		0.751252	0.494599
P07901	Heat shock protein HSP 90-alpha OS=Mus musculus GN=Hsp90aa1 PE=1 SV=4 - [HS90A_MOUSE]	733	84.7348	5.0083	4	8.97085e+07	8.80274e+07	7.99047e+07	8.58802e+07	5.24277e+06	1.11735e+08	1.01575e+08	2.52446e+08	1.55252e+08	8.43258e+07	2.61983e+08	2.69668e+08	1.46585e+08	2.26079e+08	6.89506e+07	2.4718e+08	2.24905e+08	2.94181e+08	2.55422e+08	3.53657e+07	1.80777	0.228051		2.63249	0.0246346	Up	2.97416	0.00119749	Up	1.45621	0.323065		1.64521	0.130633		1.12979	0.547722
Q8VDD5	Myosin-9 OS=Mus musculus GN=Myh9 PE=1 SV=4 - [MYH9_MOUSE]	1960	226.232	5.65576	45	5.53909e+08	6.66169e+08	6.40028e+08	6.20035e+08	5.87399e+07	1.06204e+09	6.52705e+08	1.16e+09	9.58249e+08	2.69103e+08	1.18649e+09	1.57196e+09	1.43116e+09	1.39654e+09	1.95051e+08	1.45239e+09	1.29584e+09	1.33111e+09	1.35978e+09	8.21164e+07	1.54547	0.10057		2.25235	0.00272693	Up	2.19307	0.000222056	Up	1.45738	0.0844041		1.41902	0.068808		0.973679	0.778528
P09411	Phosphoglycerate kinase 1 OS=Mus musculus GN=Pgk1 PE=1 SV=4 - [PGK1_MOUSE]	417	44.522	7.89893	4	5.57646e+07	8.5372e+07	6.76718e+07	6.96028e+07	1.48979e+07	1.30285e+08	1.1862e+08	9.52888e+07	1.14731e+08	1.78192e+07	1.2416e+08	1.72083e+08	1.47496e+08	1.47913e+08	2.39643e+07	2.21249e+08	2.24512e+08	2.01224e+08	2.15662e+08	1.26095e+07	1.64837	0.0281656		2.1251	0.00860526	Up	3.09846	0.0002044	Up	1.28921	0.12661		1.87971	0.00131867		1.45803	0.0123171
Q9QYB1	Chloride intracellular channel protein 4 OS=Mus musculus GN=Clic4 PE=1 SV=3 - [CLIC4_MOUSE]	253	28.7107	5.59229	4	6560000	6560000	3.66217e+07	1.65806e+07	1.73562e+07	ND	ND	ND	N/A	N/A	1.31393e+08	2.56616e+08	1.45026e+08	1.77678e+08	6.87013e+07	1.28163e+08	6560000	6560000	4.70944e+07	7.02077e+07	0.395644	0.373901		10.716	0.0169916	Up	2.84034	0.505411		27.0851	0.0125053	Up	7.17903	0.373901		0.265054	0.0827067
P09405	Nucleolin OS=Mus musculus GN=Ncl PE=1 SV=2 - [NUCL_MOUSE]	707	76.6768	4.75439	3	ND	ND	ND	N/A	N/A	8.361e+07	4920000	8.67245e+07	5.84182e+07	4.63569e+07	1.16016e+08	7.25408e+07	1.02108e+08	9.68883e+07	2.22027e+07	1.11624e+08	4920000	1.34523e+08	8.36889e+07	6.917e+07	11.8736	0.116266		19.6927	0.0019986	Up	17.0099	0.119838		1.65853	0.264587		1.43258	0.626918		0.863767	0.768719
Q06890	Clusterin OS=Mus musculus GN=Clu PE=1 SV=1 - [CLUS_MOUSE]	448	51.6226	5.66846	4	ND	ND	ND	N/A	N/A	6560000	4.12961e+07	6.20439e+07	3.66333e+07	2.80343e+07	1.63764e+08	1.14211e+08	8.41559e+07	1.2071e+08	4.02e+07	7.6378e+07	6560000	9.67416e+07	5.98932e+07	4.72968e+07	5.58435	0.136712		18.401	0.00793925	Up	9.13006	0.122519		3.2951	0.0410889	Up	1.63494	0.504337		0.496172	0.164931
P05784	Keratin, type I cytoskeletal 18 OS=Mus musculus GN=Krt18 PE=1 SV=5 - [K1C18_MOUSE]	423	47.5092	5.32568	4	ND	ND	ND	N/A	N/A	7.36169e+07	6560000	3.71037e+07	3.90935e+07	3.35727e+07	1.43868e+08	5.64918e+07	1.03541e+08	1.013e+08	4.37311e+07	9.07114e+07	6560000	1.62294e+08	8.65218e+07	7.79515e+07	5.95938	0.168563		15.4421	0.0199063	Up	13.1893	0.150258		2.59123	0.12235		2.2132	0.38791		0.854113	0.788806
Q02257	Junction plakoglobin OS=Mus musculus GN=Jup PE=1 SV=3 - [PLAK_MOUSE]	745	81.7488	6.13818	2	ND	ND	ND	N/A	N/A	ND	ND	ND	N/A	N/A	3.09538e+07	8.68059e+07	7.71833e+07	6.4981e+07	2.98586e+07	4.52324e+07	3280000	3280000	1.72641e+07	2.42212e+07	1	N/A		19.8113	0.0231847	Up	5.26345	0.373901		19.8113	0.0231847	Up	5.26345	0.373901		0.26568	0.0980214
P01942	Hemoglobin subunit alpha OS=Mus musculus GN=Hba PE=1 SV=2 - [HBA_MOUSE]	142	15.0758	8.22119	11	4.2623e+10	3.01802e+10	3.19425e+10	3.49152e+10	6.73304e+09	3.34795e+10	4.39293e+10	3.29755e+10	3.67947e+10	6.18381e+09	2.19462e+10	6.32056e+09	1.78065e+10	1.53577e+10	8.09552e+09	2.44319e+10	2.66282e+10	18040000	1.7026e+10	1.47702e+10	1.05383	0.739755		0.439858	0.0323697	Down	0.487639	0.12892		0.41739	0.0218716	Down	0.46273	0.0992708		1.10863	0.872117
Q8VCT4	Carboxylesterase 1D OS=Mus musculus GN=Ces1d PE=1 SV=1 - [CES1D_MOUSE]	565	61.7487	6.60986	12	4.30419e+08	5.00981e+08	4.02604e+08	4.44668e+08	5.07127e+07	1.28031e+08	2.54681e+08	3.42148e+08	2.4162e+08	1.07654e+08	1.03918e+08	1.87766e+08	1.95882e+08	1.62522e+08	5.09145e+07	3.9605e+08	3.23597e+08	19680000	2.46442e+08	1.99695e+08	0.543372	0.041747		0.36549	0.00244257	Down	0.554216	0.17096		0.672633	0.31406		1.01996	0.972397		1.51636	0.519519
P10649	Glutathione S-transferase Mu 1 OS=Mus musculus GN=Gstm1 PE=1 SV=2 - [GSTM1_MOUSE]	218	25.9531	7.94287	2	5.5061e+08	6.2977e+08	4.25255e+08	5.35211e+08	1.03123e+08	7.97112e+08	6.97088e+08	8.4053e+08	7.78243e+08	7.35588e+07	3.65349e+08	1.78638e+08	3280000	1.82422e+08	1.81064e+08	4.64225e+08	4.44833e+08	5.63418e+08	4.90825e+08	6.36108e+07	1.45409	0.0292924		0.340841	0.0427072	Down	0.917068	0.56023		0.234402	0.00616816	Down	0.630684	0.0068905		2.6906	0.0496456	Up
P02301	Histone H3.3C OS=Mus musculus GN=H3f3c PE=3 SV=3 - [H3C_MOUSE]	136	15.3055	11.1362	4	4.69529e+09	3.59434e+09	3.76323e+09	4.01762e+09	5.92922e+08	5.54645e+09	6.81382e+09	7.25291e+09	6.53773e+09	8.86099e+08	3.0046e+09	5.25488e+08	2.24877e+08	1.25166e+09	1.52552e+09	3.48099e+09	5.08814e+09	6560000	2.85856e+09	2.59734e+09	1.62726	0.0149258		0.311542	0.0429372	Down	0.711507	0.493052		0.191451	0.00656212	Down	0.437241	0.0809537		2.28383	0.407786
P17710	Hexokinase-1 OS=Mus musculus GN=Hk1 PE=1 SV=3 - [HXK1_MOUSE]	974	108.234	6.80029	2	4.11301e+07	5.61251e+07	3.63687e+07	4.45413e+07	1.03105e+07	3280000	5.24755e+07	3280000	1.96785e+07	2.8403e+07	2.2328e+07	3280000	1.49892e+07	1.35324e+07	9.6072e+06	2.71973e+07	3280000	3280000	1.12524e+07	1.38087e+07	0.441803	0.227237		0.303817	0.0189219	Down	0.252629	0.0286822	Down	0.687674	0.740491		0.571814	0.668017		0.831519	0.825928
O08709	Peroxiredoxin-6 OS=Mus musculus GN=Prdx6 PE=1 SV=3 - [PRDX6_MOUSE]	224	24.855	6.01123	13	1.08256e+09	1.37632e+09	9.19733e+08	1.1262e+09	2.31402e+08	8.14314e+08	4.33331e+08	7.92582e+08	6.80076e+08	2.13963e+08	6.42246e+08	21320000	1.3176e+08	2.65109e+08	3.31246e+08	9.63841e+08	9.19923e+08	3.31847e+08	7.38537e+08	3.52888e+08	0.603865	0.070308		0.2354	0.0209981	Down	0.655775	0.186782		0.389823	0.142438		1.08596	0.81825		2.78579	0.165471
P62631	Elongation factor 1-alpha 2 OS=Mus musculus GN=Eef1a2 PE=1 SV=1 - [EF1A2_MOUSE]	463	50.4223	9.02686	7	6.74006e+08	1.1912e+09	7.41413e+08	8.68874e+08	2.81173e+08	7.65747e+08	1.18687e+09	8.04849e+08	9.19154e+08	2.32668e+08	ND	ND	ND	N/A	N/A	1.02735e+09	1.43514e+09	11480000	8.24658e+08	7.33156e+08	1.05787	0.823124		0.0132125	0.00616333	Down	0.949111	0.926995		0.0124897	0.00250172	Down	0.897193	0.841899		71.8343	0.12711
Q06318	Uteroglobin OS=Mus musculus GN=Scgb1a1 PE=1 SV=1 - [UTER_MOUSE]	96	10.5125	6.49365	3	2.60436e+09	7.01177e+09	4.9719e+09	4.86268e+09	2.20574e+09	1.14783e+09	2.75327e+09	2.30364e+09	2.06825e+09	8.282e+08	ND	ND	ND	N/A	N/A	3.30656e+07	4920000	4920000	1.43019e+07	1.62499e+07	0.425331	0.109158		0.00101179	0.0188664	Down	0.00294115	0.0189878	Down	0.00237883	0.0124954	Down	0.00691497	0.012699	Down	2.90688	0.373901
P24270	Catalase OS=Mus musculus GN=Cat PE=1 SV=4 - [CATA_MOUSE]	527	59.7577	7.88428	6	1.11372e+08	1.11101e+08	7.754e+07	1.00004e+08	1.94549e+07	5.95439e+07	5.60195e+07	4.15117e+07	5.23584e+07	9.55735e+06	1.746e+07	9840000	1.97397e+07	1.56799e+07	5.18434e+06	ND	ND	ND	N/A	N/A	0.523563	0.018985		0.156792	0.00191732	Down	0.098396	0.0013069	Down	0.299472	0.00427822	Down	0.187935	0.0015265	Down	0.627556	0.122807
P10853	Histone H2B type 1-F/J/L OS=Mus musculus GN=Hist1h2bf PE=1 SV=2 - [H2B1F_MOUSE]	126	13.9276	10.3159	3	1.27566e+09	1.16362e+09	2.13872e+09	1.526e+09	5.33578e+08	4920000	3.31373e+07	9.90935e+08	3.42997e+08	5.61308e+08	4920000	4920000	1.38557e+08	4.94655e+07	7.71551e+07	ND	ND	ND	N/A	N/A	0.224769	0.0572338		0.0324152	0.00901296	Down	0.00322412	0.0078303	Down	0.144216	0.420272		0.0143441	0.355744		0.0994632	0.373901
Q99JY0	Trifunctional enzyme subunit beta, mitochondrial OS=Mus musculus GN=Hadhb PE=1 SV=1 - [ECHB_MOUSE]	475	51.3534	9.37842	2	5.31763e+07	5.01479e+07	3.25085e+07	4.52776e+07	1.11615e+07	8.21411e+07	7.76864e+07	3280000	5.43691e+07	4.43005e+07	ND	ND	ND	N/A	N/A	ND	ND	ND	N/A	N/A	1.2008	0.74769		0.072442	0.00286177	Down	0.072442	0.00286177	Down	0.0603283	0.116452		0.0603283	0.116452		1	N/A
P10639	Thioredoxin OS=Mus musculus GN=Txn PE=1 SV=3 - [THIO_MOUSE]	105	11.6676	4.91943	2	4.66524e+07	7.73128e+07	8.11547e+07	6.83733e+07	1.89087e+07	4.80003e+07	1.30556e+08	3280000	6.0612e+07	6.45684e+07	ND	ND	ND	N/A	N/A	ND	ND	ND	N/A	N/A	0.886487	0.85138		0.0479719	0.00397252	Down	0.0479719	0.00397252	Down	0.0541147	0.198886		0.0541147	0.198886		1	N/A
P51410	60S ribosomal protein L9 OS=Mus musculus GN=Rpl9 PE=1 SV=2 - [RL9_MOUSE]	192	21.8678	9.94971	5	8200000	8200000	3.26231e+07	1.6341e+07	1.41007e+07	1.47461e+08	9.6832e+07	1.48047e+08	1.3078e+08	2.94011e+07	1.35682e+08	3.39222e+08	1.67499e+08	2.14134e+08	1.09491e+08	2.06765e+08	1.66625e+08	2.09935e+08	1.94442e+08	2.41418e+07	8.00315	0.00370111	Up	13.1041	0.0361059	Up	11.899	0.000383583	Up	1.63737	0.271818		1.48679	0.0441856		0.908036	0.776134
P99029	Peroxiredoxin-5, mitochondrial OS=Mus musculus GN=Prdx5 PE=1 SV=2 - [PRDX5_MOUSE]	210	21.8835	8.85107	3	3.27912e+07	4920000	4920000	1.42104e+07	1.60915e+07	8.61333e+07	5.2626e+07	8.14725e+07	7.34106e+07	1.81502e+07	9.29264e+07	2.32638e+08	1.24538e+08	1.50034e+08	7.32625e+07	1.54139e+08	8.27846e+07	1.49803e+08	1.28909e+08	4.00037e+07	5.16597	0.0133993	Up	10.558	0.0349706	Up	9.07144	0.00997546	Up	2.04377	0.153511		1.756	0.0938773		0.859197	0.683769
P26040	Ezrin OS=Mus musculus GN=Ezr PE=1 SV=3 - [EZRI_MOUSE]	586	69.3636	6.1001	3	4920000	4.29778e+07	3.76031e+07	2.85003e+07	2.05972e+07	7.90671e+07	6.42249e+07	7.06158e+07	7.13026e+07	7.44488e+06	1.8974e+08	2.38775e+08	1.2347e+08	1.83995e+08	5.78667e+07	2.01328e+08	1.36653e+08	1.19669e+08	1.5255e+08	4.30881e+07	2.50182	0.0276578	Up	6.4559	0.011831	Up	5.35256	0.0108315	Up	2.58048	0.0286886	Up	2.13947	0.0323336	Up	0.829097	0.492311
P20029	78 kDa glucose-regulated protein OS=Mus musculus GN=Hspa5 PE=1 SV=3 - [GRP78_MOUSE]	655	72.3775	5.16064	10	4.55318e+07	1.28855e+08	1.60205e+08	1.11531e+08	5.92672e+07	4.64665e+08	2.77115e+08	4.74219e+08	4.05333e+08	1.11143e+08	5.82363e+08	7.51498e+08	5.40486e+08	6.24782e+08	1.11719e+08	6.31115e+08	5.68745e+08	9.08137e+08	7.02666e+08	1.80655e+08	3.63428	0.0156028	Up	5.60189	0.00215798	Up	6.3002	0.00574875	Up	1.5414	0.0733977		1.73355	0.0721363		1.12466	0.559885
P49817	Caveolin-1 OS=Mus musculus GN=Cav1 PE=1 SV=1 - [CAV1_MOUSE]	178	20.5255	6.02393	4	1.26011e+08	1.17387e+08	1.90052e+08	1.44484e+08	3.96986e+07	5.41385e+08	3.43696e+08	7.92047e+08	5.59042e+08	2.24696e+08	5.03163e+08	1.07419e+09	7.17234e+08	7.64862e+08	2.88477e+08	5.35387e+08	2.21547e+08	5.39058e+08	4.31997e+08	1.82264e+08	3.86925	0.0346187	Up	5.29377	0.0210179	Up	2.98994	0.0558269		1.36816	0.384804		0.772745	0.489285		0.564804	0.166375
P27773	Protein disulfide-isomerase A3 OS=Mus musculus GN=Pdia3 PE=1 SV=2 - [PDIA3_MOUSE]	505	56.6427	6.21436	5	5.76611e+07	6.07672e+07	5.35901e+07	5.73395e+07	3.59933e+06	2.55468e+08	1.63702e+08	2.08572e+08	2.09247e+08	4.5887e+07	2.75539e+08	2.98095e+08	1.42485e+08	2.38706e+08	8.40896e+07	4.31747e+08	3.5372e+08	2.4846e+08	3.44642e+08	9.19797e+07	3.64927	0.00463324	Up	4.16304	0.0202559	Up	6.01056	0.00566951	Up	1.14078	0.622497		1.64706	0.0846517		1.44379	0.214919
P16627	Heat shock 70 kDa protein 1-like OS=Mus musculus GN=Hspa1l PE=1 SV=4 - [HS71L_MOUSE]	641	70.5932	6.23975	3	3.11973e+07	5.10155e+07	4920000	2.90443e+07	2.31231e+07	1.28626e+08	1.19238e+08	1.28775e+08	1.25546e+08	5.46381e+06	8.85336e+07	1.7488e+08	9.89832e+07	1.20799e+08	4.71262e+07	3.53461e+07	1.28163e+08	1.28171e+08	9.72267e+07	5.35902e+07	4.32259	0.00215171	Up	4.15913	0.0388757	Up	3.34753	0.113064		0.962186	0.870817		0.774428	0.414026		0.804863	0.59786
P48678	Prelamin-A/C OS=Mus musculus GN=Lmna PE=1 SV=2 - [LMNA_MOUSE]	665	74.1927	6.97607	12	7.27252e+07	5.50959e+07	1.17226e+08	8.16824e+07	3.20191e+07	2.79828e+08	1.63536e+08	2.50488e+08	2.31284e+08	6.04781e+07	3.42113e+08	2.35971e+08	2.57574e+08	2.78553e+08	5.60947e+07	1.4762e+08	1.4832e+08	4.41572e+08	2.45837e+08	1.69512e+08	2.8315	0.0193264	Up	3.41019	0.00617305	Up	3.00967	0.174664		1.20437	0.377119		1.06292	0.895385		0.882552	0.766848
Q9WVA4	Transgelin-2 OS=Mus musculus GN=Tagln2 PE=1 SV=4 - [TAGL2_MOUSE]	199	22.3812	8.23584	5	9.50714e+07	1.60798e+08	2.45574e+08	1.67148e+08	7.54522e+07	4.06591e+08	2.68563e+08	4.46975e+08	3.74043e+08	9.35534e+07	5.53424e+08	4.85611e+08	3.20401e+08	4.53145e+08	1.19856e+08	5.34663e+08	5.39473e+08	5.61159e+08	5.45098e+08	1.41155e+07	2.2378	0.0406747	Up	2.71105	0.0249495	Up	3.26118	0.00103738	Up	1.21148	0.418481		1.45731	0.0351351		1.20292	0.257396
Q60932	Voltage-dependent anion-selective channel protein 1 OS=Mus musculus GN=Vdac1 PE=1 SV=3 - [VDAC1_MOUSE]	296	32.3314	8.42627	5	4.96073e+07	3.91336e+07	7.1188e+07	5.33096e+07	1.63448e+07	1.73769e+08	9.77204e+07	1.57926e+08	1.43139e+08	4.0123e+07	8.89971e+07	1.32565e+08	1.84871e+08	1.35478e+08	4.80034e+07	1.53825e+08	1.21863e+08	1.93339e+08	1.56342e+08	3.58045e+07	2.68504	0.0229365	Up	2.54134	0.0484872	Up	2.93273	0.0105441	Up	0.946479	0.842406		1.09225	0.692511		1.15401	0.578748
Q8BFZ3	Beta-actin-like protein 2 OS=Mus musculus GN=Actbl2 PE=1 SV=1 - [ACTBL_MOUSE]	376	41.977	5.49072	3	ND	ND	ND	N/A	N/A	7.1472e+09	5.53537e+09	8.77173e+09	7.15143e+09	1.61818e+09	5.80719e+09	1.18754e+10	7.57319e+09	8.4186e+09	3.12121e+09	4920000	4920000	1.21635e+10	4.05779e+09	7.01978e+09	1453.54	0.00156933	Up	1711.1	0.00952539	Up	824.755	0.373901		1.17719	0.566284		0.56741	0.498308		0.482003	0.381185
Q9DBJ1	Phosphoglycerate mutase 1 OS=Mus musculus GN=Pgam1 PE=1 SV=3 - [PGAM1_MOUSE]	254	28.8139	7.18115	2	ND	ND	ND	N/A	N/A	6.67794e+07	4.33824e+07	7.357e+07	6.12439e+07	1.58368e+07	6.60586e+07	1.43908e+08	1.03101e+08	1.04356e+08	3.89397e+07	8.63097e+07	3280000	7.9345e+07	5.63116e+07	4.60585e+07	18.6719	0.00317051	Up	31.8158	0.0108567	Up	17.1682	0.116878		1.70394	0.150324		0.919464	0.869284		0.539612	0.239783
Q91X72	Hemopexin OS=Mus musculus GN=Hpx PE=1 SV=2 - [HEMO_MOUSE]	460	51.2852	7.79639	8	ND	ND	ND	N/A	N/A	1.52446e+08	1.49652e+08	1.35049e+08	1.45716e+08	9.34248e+06	5.11832e+08	2.74271e+08	3.41257e+08	3.75787e+08	1.22487e+08	7.62809e+08	6.7039e+08	1.87384e+08	5.40194e+08	3.09017e+08	11.1064	1.62503e-05	Up	28.6423	0.00684628	Up	41.1733	0.0417918	Up	2.5789	0.031556	Up	3.70718	0.0916208		1.4375	0.439918
P48036	Annexin A5 OS=Mus musculus GN=Anxa5 PE=1 SV=1 - [ANXA5_MOUSE]	319	35.7302	4.95752	9	6.0569e+08	9.10208e+08	9.75024e+08	8.30307e+08	1.97205e+08	2.92743e+08	4.39554e+08	3.87281e+08	3.73193e+08	7.44129e+07	3.54248e+08	5.32576e+08	2.68659e+08	3.85161e+08	1.34647e+08	6.46635e+08	7.94534e+08	3.77505e+08	6.06225e+08	2.11431e+08	0.449463	0.0198382	Down	0.463878	0.0320098	Down	0.730121	0.250588		1.03207	0.899318		1.62443	0.146113		1.57395	0.201349
Q00896	Alpha-1-antitrypsin 1-3 OS=Mus musculus GN=Serpina1c PE=1 SV=2 - [A1AT3_MOUSE]	412	45.7944	5.43994	6	2.72992e+08	2.53017e+08	1.75475e+08	2.33828e+08	5.15126e+07	9840000	9.96386e+07	1.09462e+08	7.29802e+07	5.49012e+07	3.52758e+07	7.09811e+07	7.91577e+07	6.18049e+07	2.33358e+07	1.47858e+08	1.57787e+08	1.25056e+08	1.43567e+08	1.67819e+07	0.312111	0.0208244	Down	0.264318	0.00621775	Down	0.613985	0.0447582		0.846871	0.761841		1.9672	0.100249		2.32291	0.00789038	Up
Q61233	Plastin-2 OS=Mus musculus GN=Lcp1 PE=1 SV=4 - [PLSL_MOUSE]	627	70.1048	5.32568	8	5.50956e+07	1.13545e+08	1.37562e+08	1.02067e+08	4.24142e+07	13120000	3.84235e+07	13120000	2.15545e+07	1.4609e+07	3.65015e+07	13120000	13120000	2.09138e+07	1.34993e+07	2.30347e+08	2.60487e+08	3.9075e+07	1.76636e+08	1.20081e+08	0.211179	0.0359192	Down	0.204902	0.0342516	Down	1.73058	0.367858		0.970277	0.958186		8.19486	0.0905587		8.44591	0.0894037
P02088	Hemoglobin subunit beta-1 OS=Mus musculus GN=Hbb-b1 PE=1 SV=2 - [HBB1_MOUSE]	147	15.8301	7.6499	16	1.44682e+10	1.53615e+10	1.63626e+10	1.53974e+10	9.4771e+08	3.31842e+09	2.53419e+09	4.14992e+09	3.33418e+09	8.07983e+08	3.37878e+09	3.07224e+09	2.52718e+09	2.99273e+09	4.31331e+08	4.69856e+09	1.03782e+10	4.96388e+09	6.6802e+09	3.20528e+09	0.216542	7.39705e-05	Down	0.194366	3.25852e-05	Down	0.433853	0.0106809	Down	0.897593	0.553649		2.00355	0.154427		2.23214	0.119509
P15626	Glutathione S-transferase Mu 2 OS=Mus musculus GN=Gstm2 PE=1 SV=2 - [GSTM2_MOUSE]	218	25.7	7.38623	5	1.6159e+08	2.90357e+08	2.83178e+08	2.45042e+08	7.23606e+07	8200000	4.34435e+07	8200000	1.99478e+07	2.03478e+07	7.77784e+07	8200000	2.92321e+07	3.84035e+07	3.56843e+07	1.44832e+08	3.90772e+08	8200000	1.81268e+08	1.93871e+08	0.0814059	0.00657566	Down	0.156722	0.0113684	Down	0.739745	0.621775		1.9252	0.479925		9.08712	0.225045		4.7201	0.277711
Q63918	Serum deprivation-response protein OS=Mus musculus GN=Sdpr PE=1 SV=3 - [SDPR_MOUSE]	418	46.7354	5.21143	7	1.84103e+08	3.35928e+08	2.68124e+08	2.62719e+08	7.60567e+07	ND	ND	ND	N/A	N/A	6.88652e+07	11480000	1.4756e+08	7.59685e+07	6.83177e+07	2.10296e+08	2.13431e+08	11480000	1.45069e+08	1.15702e+08	0.0436969	0.00461814	Down	0.289163	0.0340563	Down	0.552184	0.215072		6.61747	0.177395		12.6367	0.116141		1.90959	0.423404
Q64462	Cytochrome P450 4B1 OS=Mus musculus GN=Cyp4b1 PE=1 SV=1 - [CP4B1_MOUSE]	511	58.8621	8.44092	4	7.77418e+07	1.07244e+08	6.37233e+07	8.2903e+07	2.22147e+07	6560000	4.28575e+07	6560000	1.86592e+07	2.09564e+07	6560000	6560000	1.96551e+07	1.0925e+07	7.56047e+06	ND	ND	ND	N/A	N/A	0.225072	0.0218949	Down	0.131781	0.00603487	Down	0.0791286	0.00399753	Down	0.585505	0.580059		0.35157	0.373901		0.600456	0.373901
Q02788	Collagen alpha-2(VI) chain OS=Mus musculus GN=Col6a2 PE=1 SV=3 - [CO6A2_MOUSE]	1034	110.266	6.41748	5	1.10307e+08	1.11961e+08	1.52349e+08	1.24872e+08	2.381e+07	ND	ND	ND	N/A	N/A	8200000	8200000	2.93928e+07	1.52643e+07	1.22357e+07	8200000	4.33003e+07	3.83061e+07	2.99355e+07	1.89884e+07	0.065667	0.00105661	Down	0.122239	0.00208759	Down	0.239728	0.00569452	Down	1.8615	0.373901		3.65067	0.118445		1.96114	0.323553
P09055	Integrin beta-1 OS=Mus musculus GN=Itgb1 PE=1 SV=1 - [ITB1_MOUSE]	798	88.1733	5.93506	4	8.34632e+07	9.34782e+07	1.26795e+08	1.01245e+08	2.26859e+07	6560000	4.50136e+07	6560000	1.93779e+07	2.22012e+07	ND	ND	ND	N/A	N/A	6.21263e+07	6560000	6560000	2.50821e+07	3.20812e+07	0.191395	0.0110982	Down	0.0647931	0.00194239	Down	0.247736	0.0283732	Down	0.33853	0.373901		1.29437	0.812564		3.82349	0.373901
Q61646	Haptoglobin OS=Mus musculus GN=Hp PE=1 SV=1 - [HPT_MOUSE]	347	38.7275	6.29053	5	3.13443e+07	8.79184e+07	4.86848e+07	5.59825e+07	2.89845e+07	ND	ND	ND	N/A	N/A	ND	ND	ND	N/A	N/A	2.78575e+07	1.23956e+08	2.97176e+07	6.05102e+07	5.49531e+07	0.146474	0.0461442	Down	0.146474	0.0461442	Down	1.08088	0.905644		1	N/A		7.37929	0.174544		7.37929	0.174544
P30115	Glutathione S-transferase A3 OS=Mus musculus GN=Gsta3 PE=1 SV=2 - [GSTA3_MOUSE]	221	25.3443	8.73389	5	1.30074e+08	3.08235e+08	2.3023e+08	2.22846e+08	8.93098e+07	ND	ND	ND	N/A	N/A	6.61856e+07	8200000	8200000	2.75285e+07	3.3478e+07	ND	ND	ND	N/A	N/A	0.0367967	0.0141133	Down	0.123532	0.0238643	Down	0.0367967	0.0141133	Down	3.35714	0.373901		1	N/A		0.297873	0.373901
P24472	Glutathione S-transferase A4 OS=Mus musculus GN=Gsta4 PE=1 SV=3 - [GSTA4_MOUSE]	222	25.5474	7.38623	2	5.37307e+07	3.87561e+07	5.61051e+07	4.95306e+07	9.40625e+06	ND	ND	ND	N/A	N/A	ND	ND	ND	N/A	N/A	ND	ND	ND	N/A	N/A	0.0662217	0.00104281	Down	0.0662217	0.00104281	Down	0.0662217	0.00104281	Down	1	N/A		1	N/A		1	N/A
P55264	Adenosine kinase OS=Mus musculus GN=Adk PE=1 SV=2 - [ADK_MOUSE]	361	40.1235	6.21436	2	4.33623e+07	9.47885e+07	8.02035e+07	7.27848e+07	2.65036e+07	ND	ND	ND	N/A	N/A	ND	ND	ND	N/A	N/A	ND	ND	ND	N/A	N/A	0.0450644	0.0104792	Down	0.0450644	0.0104792	Down	0.0450644	0.0104792	Down	1	N/A		1	N/A		1	N/A
P61750	ADP-ribosylation factor 4 OS=Mus musculus GN=Arf4 PE=1 SV=2 - [ARF4_MOUSE]	180	20.3836	7.13721	3	1.08595e+08	1.30044e+08	1.13469e+08	1.17369e+08	1.12441e+07	ND	ND	ND	N/A	N/A	ND	ND	ND	N/A	N/A	ND	ND	ND	N/A	N/A	0.0419189	6.51913e-05	Down	0.0419189	6.51913e-05	Down	0.0419189	6.51913e-05	Down	1	N/A		1	N/A		1	N/A
P09470	Angiotensin-converting enzyme OS=Mus musculus GN=Ace PE=1 SV=3 - [ACE_MOUSE]	1312	150.822	6.55127	2	5.80203e+07	1.08277e+08	7.37759e+07	8.00244e+07	2.57044e+07	ND	ND	ND	N/A	N/A	ND	ND	ND	N/A	N/A	ND	ND	ND	N/A	N/A	0.0409875	0.00664603	Down	0.0409875	0.00664603	Down	0.0409875	0.00664603	Down	1	N/A		1	N/A		1	N/A
O35945	Aldehyde dehydrogenase, cytosolic 1 OS=Mus musculus GN=Aldh1a7 PE=1 SV=1 - [AL1A7_MOUSE]	501	54.553	7.7085	4	1.2113e+08	3.43762e+08	2.30968e+08	2.31953e+08	1.11319e+08	ND	ND	ND	N/A	N/A	ND	ND	ND	N/A	N/A	ND	ND	ND	N/A	N/A	0.0282816	0.0247397	Down	0.0282816	0.0247397	Down	0.0282816	0.0247397	Down	1	N/A		1	N/A		1	N/A
P56395	Cytochrome b5 OS=Mus musculus GN=Cyb5a PE=1 SV=2 - [CYB5_MOUSE]	134	15.2315	5.07178	3	4920000	5.55082e+07	4920000	2.17827e+07	2.92071e+07	2.06675e+08	1.11786e+08	2.84223e+08	2.00895e+08	8.63641e+07	1.01394e+08	7.33144e+08	2.3755e+08	3.57363e+08	3.3248e+08	9.40252e+07	4920000	1.84082e+08	9.43422e+07	8.95812e+07	9.22265	0.0272069	Up	16.4058	0.156565		4.33105	0.253139		1.77886	0.47428		0.46961	0.21218		0.263996	0.256391
P54320	Elastin OS=Mus musculus OX=10090 GN=Eln PE=1 SV=2 - [ELN_MOUSE]	860	71.8944	10.4331	8	1.44343e+08	13120000	13120000	5.68612e+07	7.57619e+07	2.14978e+08	4.06823e+08	4.57205e+08	3.59669e+08	1.27813e+08	1.67757e+08	13120000	1.47379e+09	5.51557e+08	8.02415e+08	3.59831e+08	7.00813e+07	3.54941e+08	2.61618e+08	1.65894e+08	6.32539	0.0242318	Up	9.70007	0.347659		4.601	0.123719		1.53351	0.703462		0.727385	0.462887		0.474326	0.573084
P0CG50	Polyubiquitin-C OS=Mus musculus GN=Ubc PE=1 SV=2 - [UBC_MOUSE]	734	82.4995	8.6167	3	1.52249e+08	1.1787e+08	1.36197e+08	1.35439e+08	1.72023e+07	7.45939e+08	4.74423e+08	6.93854e+08	6.38072e+08	1.44097e+08	3.30992e+08	1.60637e+09	4.89908e+08	8.09092e+08	6.95024e+08	4.01788e+08	2.12778e+08	7.08443e+08	4.41003e+08	2.50149e+08	4.71115	0.00388475	Up	5.97386	0.168595		3.25611	0.102402		1.26803	0.69787		0.69115	0.30254		0.54506	0.436759
Q9DCW4	Electron transfer flavoprotein subunit beta OS=Mus musculus GN=Etfb PE=1 SV=3 - [ETFB_MOUSE]	255	27.606	8.104	3	5.20255e+07	3.28616e+07	4920000	2.99357e+07	2.36887e+07	1.68712e+08	7.45594e+07	1.16913e+08	1.20061e+08	4.7155e+07	4920000	4920000	6.95397e+07	2.64599e+07	3.73082e+07	1.01911e+08	7.29067e+07	8.85239e+07	8.77806e+07	1.45166e+07	4.01064	0.041632	Up	0.883892	0.898224		2.93231	0.0226328	Up	0.220387	0.0543053		0.731132	0.320441		3.3175	0.0567986
Q61838	Pregnancy zone protein OS=Mus musculus GN=Pzp PE=1 SV=3 - [PZP_MOUSE]	1495	165.748	6.68311	7	1.10763e+08	4.77939e+07	6.65672e+07	7.50415e+07	3.23288e+07	2.48264e+08	3.71183e+08	2.57057e+08	2.92168e+08	6.85705e+07	4.43559e+07	3.33653e+08	1.53152e+08	1.77054e+08	1.46122e+08	2.20979e+08	1.20311e+08	1.51949e+08	1.64413e+08	5.1478e+07	3.89342	0.00770181	Up	2.35941	0.303153		2.19096	0.0635404		0.606	0.284331		0.562735	0.0612819		0.928605	0.894447
P16125	L-lactate dehydrogenase B chain OS=Mus musculus GN=Ldhb PE=1 SV=2 - [LDHB_MOUSE]	334	36.549	6.04932	5	3.02453e+07	3.76774e+07	5.48397e+07	4.09208e+07	1.26139e+07	1.31964e+08	1.22082e+08	1.59576e+08	1.37874e+08	1.94333e+07	8200000	8200000	1.03282e+08	3.98941e+07	5.48957e+07	5.27792e+07	8200000	6.92073e+07	4.33955e+07	3.15676e+07	3.36929	0.00192322	Up	0.974909	0.976326		1.06048	0.905745		0.289351	0.0434942	Down	0.314747	0.0115608	Down	1.08777	0.928309
Q9R0P5	Destrin OS=Mus musculus GN=Dstn PE=1 SV=3 - [DEST_MOUSE]	165	18.5095	7.97217	4	9.38475e+07	1.01164e+08	1.87363e+08	1.27458e+08	5.20078e+07	4.7222e+08	2.97102e+08	4.37903e+08	4.02408e+08	9.27983e+07	2.54147e+08	2.13193e+08	2.24296e+08	2.30546e+08	2.11802e+07	2.3242e+08	2.15826e+08	4.19887e+08	2.89378e+08	1.13329e+08	3.15718	0.0110174	Up	1.8088	0.0335471		2.27038	0.0877264		0.572915	0.0352757		0.719116	0.252322		1.25519	0.426698
P20108	Thioredoxin-dependent peroxide reductase, mitochondrial OS=Mus musculus GN=Prdx3 PE=1 SV=1 - [PRDX3_MOUSE]	257	28.1094	7.57666	2	4.72506e+07	2.78069e+07	1.52952e+07	3.01176e+07	1.61025e+07	9.79472e+07	6.55383e+07	9.44041e+07	8.59632e+07	1.77769e+07	3.89011e+07	2.198e+08	3280000	8.7327e+07	1.16099e+08	3.84363e+07	3.23191e+07	8.39087e+07	5.15547e+07	2.81859e+07	2.85425	0.0156981	Up	2.89954	0.445493		1.71178	0.316494		1.01587	0.984917		0.59973	0.14822		0.590364	0.6314
P10107	Annexin A1 OS=Mus musculus GN=Anxa1 PE=1 SV=2 - [ANXA1_MOUSE]	346	38.71	7.37158	9	1.57661e+08	7.65363e+07	1.29649e+08	1.21282e+08	4.12045e+07	4.17394e+08	2.04964e+08	3.96043e+08	3.39467e+08	1.16971e+08	7.59506e+08	3.28837e+08	3.26578e+08	4.7164e+08	2.49301e+08	6.3503e+08	6.92651e+08	6.06066e+08	6.44583e+08	4.40757e+07	2.79899	0.0381313	Up	3.88879	0.0742295		5.31474	0.000114419	Up	1.38936	0.452532		1.89881	0.0133935		1.36668	0.302252
Q76MZ3	Serine/threonine-protein phosphatase 2A 65 kDa regulatory subunit A alpha isoform OS=Mus musculus GN=Ppp2r1a PE=1 SV=3 - [2AAA_MOUSE]	589	65.2809	5.10986	5	6.62891e+07	4.42342e+07	8200000	3.95744e+07	2.93235e+07	1.12761e+08	9.73702e+07	1.19787e+08	1.09973e+08	1.14656e+07	8.61089e+07	1.88006e+08	1.15995e+08	1.30037e+08	5.23797e+07	2.44288e+08	1.15732e+08	1.26402e+08	1.62141e+08	7.13417e+07	2.77889	0.0179522	Up	3.28588	0.0594104		4.09711	0.0512548		1.18244	0.552237		1.47437	0.279277		1.24688	0.563915
O35744	Chitinase-like protein 3 OS=Mus musculus GN=Chil3 PE=1 SV=2 - [CHIL3_MOUSE]	398	44.4301	5.69385	2	3.64104e+07	5.35686e+07	5.94261e+07	4.98017e+07	1.19613e+07	1.01081e+08	1.01974e+08	1.83383e+08	1.28812e+08	4.72614e+07	1.70126e+08	4.46436e+08	8.76683e+07	2.34743e+08	1.8791e+08	5.77366e+07	1.42599e+08	5.95485e+08	2.65273e+08	2.89102e+08	2.58651	0.0484598	Up	4.71356	0.164115		5.3266	0.266635		1.82237	0.397297		2.05938	0.464995		1.13006	0.885539
P11499	Heat shock protein HSP 90-beta OS=Mus musculus GN=Hsp90ab1 PE=1 SV=3 - [HS90B_MOUSE]	724	83.2291	5.03369	13	6.34788e+08	4.47536e+08	5.04683e+08	5.29002e+08	9.59657e+07	1.30006e+09	9.76421e+08	1.50297e+09	1.25982e+09	2.65572e+08	8.70573e+08	1.38172e+09	5.67729e+08	9.40008e+08	4.11414e+08	1.28727e+09	1.09231e+09	1.07517e+09	1.15159e+09	1.17822e+08	2.3815	0.0109674	Up	1.77694	0.167252		2.1769	0.00208262	Up	0.746145	0.321197		0.914089	0.553918		1.22508	0.44009
Q03265	ATP synthase subunit alpha, mitochondrial OS=Mus musculus GN=Atp5a1 PE=1 SV=1 - [ATPA_MOUSE]	553	59.7156	9.18799	8	3.71609e+08	2.97187e+08	2.69347e+08	3.12714e+08	5.28695e+07	8.16475e+08	5.48544e+08	7.37239e+08	7.00752e+08	1.37642e+08	5.75729e+08	1.42193e+08	4.65669e+08	3.9453e+08	2.25353e+08	4.94422e+08	7.60134e+08	5.02775e+08	5.85777e+08	1.51056e+08	2.24087	0.0103523	Up	1.26163	0.573489		1.8732	0.0417512		0.563009	0.114985		0.835926	0.385002		1.48475	0.289138
P68254	14-3-3 protein theta OS=Mus musculus GN=Ywhaq PE=1 SV=1 - [1433T_MOUSE]	245	27.7608	4.77979	4	1.09163e+08	1.97925e+08	1.08902e+08	1.38663e+08	5.13225e+07	3.01047e+08	2.80238e+08	3.32853e+08	3.04713e+08	2.64983e+07	4.11158e+08	1.91469e+08	3.38364e+08	3.13664e+08	1.11908e+08	5.798e+08	4.09842e+08	3.2082e+08	4.36821e+08	1.31581e+08	2.1975	0.00760069	Up	2.26205	0.0695425		3.15023	0.0216476	Up	1.02937	0.899276		1.43355	0.16344		1.39264	0.284438
P47738	Aldehyde dehydrogenase, mitochondrial OS=Mus musculus GN=Aldh2 PE=1 SV=1 - [ALDH2_MOUSE]	519	56.5018	7.62061	12	7.26338e+08	5.4105e+08	6.01362e+08	6.22917e+08	9.45055e+07	1.28398e+09	1.269e+09	1.42301e+09	1.32533e+09	8.49224e+07	9.94428e+08	3.96728e+09	1.31572e+09	2.09248e+09	1.63156e+09	7.08492e+08	5.11645e+08	9.9997e+08	7.40035e+08	2.45686e+08	2.12762	0.000664619	Up	3.35916	0.194355		1.18802	0.483921		1.57883	0.461686		0.558378	0.0175436		0.353665	0.228701
P08249	Malate dehydrogenase, mitochondrial OS=Mus musculus GN=Mdh2 PE=1 SV=3 - [MDHM_MOUSE]	338	35.5888	8.67529	6	6.80998e+07	1.39024e+08	1.06245e+08	1.04456e+08	3.5496e+07	2.39666e+08	1.68135e+08	2.48743e+08	2.18848e+08	4.41525e+07	1.21944e+08	9840000	4.97044e+07	6.04962e+07	5.68259e+07	1.29132e+08	2.25487e+08	1.71978e+08	1.75532e+08	4.82753e+07	2.09512	0.0249552	Up	0.579153	0.319247		1.68044	0.10913		0.27643	0.0189185	Down	0.802073	0.315398		2.90154	0.0556782
Q8BWT1	3-ketoacyl-CoA thiolase, mitochondrial OS=Mus musculus GN=Acaa2 PE=1 SV=3 - [THIM_MOUSE]	397	41.8034	8.08936	5	1.89949e+08	1.613e+08	7.86215e+07	1.4329e+08	5.78076e+07	2.95821e+08	2.26307e+08	3.65991e+08	2.9604e+08	6.98423e+07	1.60996e+08	2.25059e+08	1.45906e+08	1.7732e+08	4.20258e+07	1.74638e+08	2.10926e+08	5.70059e+07	1.47524e+08	8.0463e+07	2.06601	0.043322	Up	1.23749	0.455873		1.02954	0.944556		0.598975	0.0651702		0.498324	0.0732124		0.831961	0.600073
P07356	Annexin A2 OS=Mus musculus GN=Anxa2 PE=1 SV=2 - [ANXA2_MOUSE]	339	38.6518	7.69385	8	1.32274e+08	1.5538e+08	2.17377e+08	1.68344e+08	4.40076e+07	3.06731e+08	2.98081e+08	4.30459e+08	3.4509e+08	7.4058e+07	6.45509e+08	1.43565e+08	4.23793e+08	4.04289e+08	2.5154e+08	5.98548e+08	6.19759e+08	7.85867e+08	6.68058e+08	1.02575e+08	2.04992	0.023721	Up	2.40157	0.18477		3.96842	0.00149026	Up	1.17154	0.715708		1.93589	0.011497		1.65243	0.167899
Q64433	10 kDa heat shock protein, mitochondrial OS=Mus musculus GN=Hspe1 PE=1 SV=2 - [CH10_MOUSE]	102	10.9559	8.35303	3	7.42921e+07	7.05272e+07	7.65943e+07	7.38045e+07	3.06276e+06	1.45902e+08	1.37707e+08	1.6628e+08	1.49963e+08	1.4713e+07	1.12221e+08	4920000	5.82821e+07	5.84745e+07	5.3651e+07	7.32068e+07	1.25362e+08	1.25694e+08	1.08088e+08	3.02081e+07	2.0319	0.000928994	Up	0.792289	0.647137		1.46451	0.12216		0.389926	0.04647	Down	0.720761	0.0970409		1.84846	0.235303
P09103	Protein disulfide-isomerase OS=Mus musculus GN=P4hb PE=1 SV=2 - [PDIA1_MOUSE]	509	57.0228	4.88135	10	1.32185e+08	2.04728e+08	1.99811e+08	1.78908e+08	4.05379e+07	3.94398e+08	3.341e+08	3.55766e+08	3.61421e+08	3.05443e+07	6.23137e+08	1.35936e+09	4.97875e+08	8.26792e+08	4.65454e+08	5.83675e+08	6.04407e+08	6.40214e+08	6.09432e+08	2.86023e+07	2.02016	0.00338476	Up	4.62134	0.0742097		3.40641	0.000114177	Up	2.28761	0.15905		1.68621	0.000507733		0.737105	0.464752
P17751	Triosephosphate isomerase OS=Mus musculus OX=10090 GN=Tpi1 PE=1 SV=5 - [TPIS_MOUSE]	249	26.6958	7.29834	8	2.2713e+08	1.87584e+08	1.57575e+08	1.90763e+08	3.48863e+07	3.4289e+08	4.00161e+08	4.06666e+08	3.83239e+08	3.5094e+07	1.78575e+08	7.38707e+08	3.51137e+08	4.22806e+08	2.86861e+08	2.69183e+08	2.58259e+08	6.2236e+08	3.83268e+08	2.07132e+08	2.00898	0.00252936	Up	2.21639	0.236656		2.00913	0.187619		1.10324	0.824201		1.00007	0.999824		0.906485	0.855959
P00920	Carbonic anhydrase 2 OS=Mus musculus GN=Ca2 PE=1 SV=4 - [CAH2_MOUSE]	260	29.0145	7.00537	6	2.02444e+08	1.7925e+08	1.4098e+08	1.74225e+08	3.10382e+07	3.24065e+08	4.38481e+08	2.53393e+08	3.38646e+08	9.34014e+07	1.52869e+08	4.67737e+08	2.30921e+08	2.83842e+08	1.63969e+08	1.61506e+08	9840000	2.94583e+08	1.55309e+08	1.42473e+08	1.94373	0.0444076		1.62917	0.318763		0.891432	0.833235		0.838167	0.641383		0.458619	0.135771		0.547168	0.363349
Q7TPR4	Alpha-actinin-1 OS=Mus musculus GN=Actn1 PE=1 SV=1 - [ACTN1_MOUSE]	892	103.004	5.37646	8	4.02674e+07	5.3476e+07	8.66789e+07	6.01407e+07	2.39128e+07	1.24966e+08	9.61138e+07	1.13856e+08	1.11645e+08	1.45526e+07	2.17014e+08	13120000	3.29967e+08	1.867e+08	1.60584e+08	1.3032e+08	1.44837e+08	4.93353e+08	2.5617e+08	2.05535e+08	1.8564	0.0333168		3.10439	0.248299		4.25951	0.176166		1.67226	0.465309		2.2945	0.291221		1.37209	0.668541
P57780	Alpha-actinin-4 OS=Mus musculus GN=Actn4 PE=1 SV=1 - [ACTN4_MOUSE]	912	104.911	5.41455	9	1.48486e+08	2.00271e+08	2.14657e+08	1.87805e+08	3.48023e+07	3.28679e+08	2.55106e+08	3.1455e+08	2.99445e+08	3.9043e+07	3.47765e+08	4.16179e+08	3.53633e+08	3.72526e+08	3.79187e+07	3.12279e+08	2.0217e+08	2.97271e+08	2.70573e+08	5.97127e+07	1.59445	0.0208891		1.98358	0.00340862		1.44071	0.106719		1.24405	0.0806289		0.903583	0.521977		0.726321	0.0670197
Q99PT1	Rho GDP-dissociation inhibitor 1 OS=Mus musculus GN=Arhgdia PE=1 SV=3 - [GDIR1_MOUSE]	204	23.3928	5.19873	6	2.67723e+08	3.34603e+08	2.6956e+08	2.90629e+08	3.80938e+07	3.6805e+08	4.37547e+08	5.22463e+08	4.42687e+08	7.73349e+07	3.94849e+08	1.81641e+08	3.89527e+08	3.22005e+08	1.21589e+08	7.03624e+08	6.78529e+08	4.51387e+08	6.1118e+08	1.38953e+08	1.5232	0.03784		1.10796	0.69168		2.10296	0.0182482	Up	0.727389	0.220513		1.38062	0.140379		1.89804	0.0533899
Q99K51	Plastin-3 OS=Mus musculus GN=Pls3 PE=1 SV=3 - [PLST_MOUSE]	630	70.6972	5.61768	5	5.96515e+07	6.93323e+07	7.96819e+07	6.95552e+07	1.0017e+07	1.19672e+08	1.02201e+08	9.51076e+07	1.0566e+08	1.26424e+07	1.01307e+08	8200000	6.54264e+07	5.8311e+07	4.69594e+07	9.53434e+07	9.67085e+07	8.90984e+07	9.37168e+07	4.05747e+06	1.51909	0.0178861		0.838341	0.705791		1.34737	0.0179602		0.551872	0.166998		0.886961	0.19422		1.60719	0.263123
O08553	Dihydropyrimidinase-related protein 2 OS=Mus musculus GN=Dpysl2 PE=1 SV=2 - [DPYL2_MOUSE]	572	62.2386	6.37939	12	9.70731e+08	1.10278e+09	9.6196e+08	1.01182e+09	7.88919e+07	1.29034e+09	1.15944e+09	1.34768e+09	1.26582e+09	9.6488e+07	7.53484e+08	1.33224e+09	9.28568e+08	1.00476e+09	2.96805e+08	9.63802e+08	7.91263e+08	8.82283e+08	8.79116e+08	8.63127e+07	1.25103	0.0242352		0.993022	0.970147		0.868844	0.120768		0.793765	0.220976		0.694503	0.00663488		0.874949	0.52022
P08074	Carbonyl reductase [NADPH] 2 OS=Mus musculus GN=Cbr2 PE=1 SV=1 - [CBR2_MOUSE]	244	25.9416	9.01221	13	2.87553e+09	4.26318e+09	3.56531e+09	3.56801e+09	6.93832e+08	1.2566e+09	1.24498e+09	1.67027e+09	1.39062e+09	2.42259e+08	1.08947e+09	2.90168e+09	1.79865e+09	1.92993e+09	9.13209e+08	1.69071e+09	1.78928e+09	8.96089e+08	1.45869e+09	4.89714e+08	0.389746	0.00683036	Down	0.540899	0.0686625		0.408825	0.0126259	Down	1.38782	0.37878		1.04895	0.839697		0.755825	0.474939
Q9D379	Epoxide hydrolase 1 OS=Mus musculus GN=Ephx1 PE=1 SV=2 - [HYEP_MOUSE]	455	52.543	8.35303	3	6.01277e+07	6.54985e+07	5.43083e+07	5.99782e+07	5.59663e+06	4920000	2.83481e+07	4920000	1.27294e+07	1.35262e+07	4920000	1.93372e+08	4920000	6.77374e+07	1.08803e+08	3.43902e+07	3.65515e+07	4920000	2.52872e+07	1.76716e+07	0.212234	0.00502258	Down	1.12937	0.907775		0.421607	0.0316291	Down	5.32134	0.433885		1.98652	0.383721		0.373313	0.54126
P15864	Histone H1.2 OS=Mus musculus GN=Hist1h1c PE=1 SV=2 - [H12_MOUSE]	212	21.2537	11.0044	3	1.7576e+08	1.82876e+08	3.79876e+08	2.46171e+08	1.15847e+08	4920000	2.05184e+07	4920000	1.01195e+07	9.00576e+06	1.87233e+08	4920000	4920000	6.56909e+07	1.05258e+08	1.69853e+08	2.73588e+08	4920000	1.49453e+08	1.35491e+08	0.0411075	0.0244803	Down	0.266851	0.116497		0.607113	0.400564		6.49153	0.413777		14.7689	0.150163		2.2751	0.445394
P97429	Annexin A4 OS=Mus musculus GN=Anxa4 PE=1 SV=4 - [ANXA4_MOUSE]	319	35.8931	5.56689	4	3.18464e+07	4.26525e+07	2.53809e+07	3.32933e+07	8.72624e+06	7.75269e+07	5.0613e+07	5.25911e+07	6.02437e+07	1.50004e+07	8.30144e+07	6560000	4.46862e+07	4.47535e+07	3.82272e+07	9.03108e+07	6.88782e+07	7.5662e+07	7.82837e+07	1.09542e+07	1.80948	0.0546665		1.34422	0.639319		2.35134	0.00510964	Up	0.742875	0.549184		1.29945	0.167816		1.74922	0.217954
Q61425	Hydroxyacyl-coenzyme A dehydrogenase, mitochondrial OS=Mus musculus GN=Hadh PE=1 SV=2 - [HCDH_MOUSE]	314	34.4419	8.646	3	9.92454e+07	8.12821e+07	6.23628e+07	8.09634e+07	1.84434e+07	1.24035e+08	1.18042e+08	1.80051e+08	1.40709e+08	3.42024e+07	6.81238e+07	5.5448e+08	1.38045e+08	2.5355e+08	2.62948e+08	2.29374e+08	1.96437e+08	1.00133e+08	1.75315e+08	6.71593e+07	1.73793	0.0562095		3.13166	0.32013		2.16535	0.0788196		1.80194	0.501971		1.24594	0.470971		0.69144	0.643775
P99027	60S acidic ribosomal protein P2 OS=Mus musculus GN=Rplp2 PE=1 SV=3 - [RLA2_MOUSE]	115	11.6438	4.53857	2	1.43434e+08	1.05366e+08	3280000	8.40264e+07	7.24727e+07	3.26988e+08	1.99551e+08	5.23525e+08	3.50021e+08	1.63211e+08	2.60673e+08	8.04965e+08	4.19286e+08	4.94975e+08	2.79929e+08	3.20072e+08	2.38146e+08	5.58842e+08	3.72354e+08	1.66618e+08	4.16561	0.0613323		5.8907	0.0695737		4.43139	0.0514529		1.41413	0.481701		1.0638	0.876325		0.752268	0.549989
Q923D2	Flavin reductase (NADPH) OS=Mus musculus GN=Blvrb PE=1 SV=3 - [BLVRB_MOUSE]	206	22.1834	7.00537	2	1.08111e+08	1.00332e+08	6.26933e+07	9.03789e+07	2.42899e+07	1.20601e+08	1.56923e+08	1.29034e+08	1.35519e+08	1.90097e+07	7.60956e+07	3280000	5.61626e+07	4.51794e+07	3.76298e+07	1.71572e+08	2.31269e+08	9.69082e+07	1.66583e+08	6.73194e+07	1.49945	0.0643334		0.499889	0.155388		1.84316	0.138909		0.33338	0.0206269	Down	1.22922	0.484695		3.68715	0.0526307
P63101	14-3-3 protein zeta/delta OS=Mus musculus GN=Ywhaz PE=1 SV=1 - [1433Z_MOUSE]	245	27.7537	4.79248	9	5.21365e+08	4.22413e+08	7.24463e+08	5.5608e+08	1.53988e+08	8.55406e+08	7.3245e+08	1.08147e+09	8.89777e+08	1.77032e+08	5.24052e+08	7.56547e+08	7.49545e+08	6.76715e+08	1.32256e+08	8.9558e+08	9.71012e+08	7.12484e+08	8.59692e+08	1.32948e+08	1.60009	0.0694423		1.21694	0.361484		1.54599	0.0610107		0.760545	0.170243		0.966188	0.825484		1.27039	0.166289
O35381	Acidic leucine-rich nuclear phosphoprotein 32 family member A OS=Mus musculus GN=Anp32a PE=1 SV=1 - [AN32A_MOUSE]	247	28.5202	4.06885	2	1.21022e+08	1.10509e+08	6.22738e+07	9.79347e+07	3.13275e+07	1.43027e+08	1.42508e+08	1.97952e+08	1.61162e+08	3.18615e+07	1.08649e+08	4.39578e+08	1.95667e+08	2.47965e+08	1.71551e+08	2.12297e+08	1.67107e+08	8.33781e+07	1.54261e+08	6.54125e+07	1.64561	0.0703776		2.53194	0.210441		1.57514	0.24978		1.5386	0.437466		0.957177	0.877471		0.622108	0.426633
P17182	Alpha-enolase OS=Mus musculus GN=Eno1 PE=1 SV=3 - [ENOA_MOUSE]	434	47.1112	6.80029	12	4.13728e+08	2.4394e+08	1.91741e+08	2.83136e+08	1.16068e+08	3.79688e+08	5.36936e+08	5.24519e+08	4.80381e+08	8.74231e+07	4.66522e+08	5.63425e+08	2.61408e+08	4.30452e+08	1.54206e+08	5.34698e+08	5.47059e+08	4.93121e+08	5.2496e+08	2.82568e+07	1.69664	0.0784192		1.5203	0.256693		1.85409	0.0247556		0.896063	0.65118		1.0928	0.447986		1.21956	0.355368
Q8R429	Sarcoplasmic/endoplasmic reticulum calcium ATPase 1 OS=Mus musculus GN=Atp2a1 PE=1 SV=1 - [AT2A1_MOUSE]	994	109.355	5.22412	4	6.57928e+07	6560000	6560000	2.63043e+07	3.41981e+07	8.72825e+07	7.23187e+07	6.40153e+07	7.45388e+07	1.17914e+07	2.71055e+07	6560000	1.76781e+08	7.0149e+07	9.2916e+07	3.70309e+07	4.29397e+07	3.38961e+08	1.39644e+08	1.72639e+08	2.83372	0.0820743		2.66683	0.485843		5.30879	0.327152		0.941106	0.939198		1.87344	0.550163		1.99068	0.572445
P07759	Serine protease inhibitor A3K OS=Mus musculus GN=Serpina3k PE=1 SV=2 - [SPA3K_MOUSE]	418	46.85	5.16064	6	1.18115e+08	5.54476e+07	1.06963e+08	9.35083e+07	3.34298e+07	9840000	6.96984e+07	9840000	2.97928e+07	3.45593e+07	2.03374e+08	9840000	3.3833e+07	8.23491e+07	1.05495e+08	2.28435e+08	1.42146e+08	3.2908e+08	2.3322e+08	9.35591e+07	0.318611	0.0833777		0.880661	0.869835		2.49411	0.0715424		2.76406	0.458263		7.82808	0.0241711	Up	2.83209	0.137473
Q02013	Aquaporin-1 OS=Mus musculus GN=Aqp1 PE=1 SV=3 - [AQP1_MOUSE]	269	28.7752	7.43018	2	2.62693e+08	1.98267e+08	1.33244e+08	1.98068e+08	6.47248e+07	9.30152e+07	1.19213e+08	1.19075e+08	1.10434e+08	1.50856e+07	4.25124e+07	2.4503e+08	1.0095e+08	1.29497e+08	1.04233e+08	3280000	3.1669e+07	3280000	1.2743e+07	1.63904e+07	0.557558	0.0844249		0.653804	0.387862		0.0643366	0.00860049	Down	1.17262	0.769563		0.11539	0.00161157	Down	0.0984036	0.127775
P58771	Tropomyosin alpha-1 chain OS=Mus musculus GN=Tpm1 PE=1 SV=1 - [TPM1_MOUSE]	284	32.6607	4.7417	9	1.31226e+08	4.24233e+07	7.08259e+07	8.14916e+07	4.53518e+07	2.02317e+08	3.01519e+08	1.24803e+08	2.09546e+08	8.85793e+07	1.3801e+08	14760000	4.39407e+08	1.97392e+08	2.18463e+08	5.5985e+07	6.43767e+07	1.10672e+09	4.09027e+08	6.04234e+08	2.57138	0.0897306		2.42224	0.419138		5.01925	0.402148		0.942	0.933138		1.95197	0.60178		2.07215	0.598851
Q60668	Heterogeneous nuclear ribonucleoprotein D0 OS=Mus musculus GN=Hnrnpd PE=1 SV=2 - [HNRPD_MOUSE]	355	38.3303	7.81104	2	4.26583e+07	4.48164e+07	6.85252e+07	5.2e+07	1.43519e+07	8.80713e+07	6.26976e+07	1.11541e+08	8.74366e+07	2.44278e+07	7.03929e+07	1.32496e+08	1.20017e+08	1.07635e+08	3.28507e+07	6.40108e+07	4.69044e+07	1.2517e+08	7.86951e+07	4.11473e+07	1.68147	0.0961975		2.06991	0.0547698		1.51337	0.348498		1.23101	0.440938		0.900024	0.767517		0.731127	0.394999
Q921I1	Serotransferrin OS=Mus musculus GN=Tf PE=1 SV=1 - [TRFE_MOUSE]	697	76.6737	7.18115	19	1.95469e+08	2.48425e+08	1.87433e+08	2.10443e+08	3.31383e+07	8.97823e+08	5.37919e+08	3.08422e+08	5.81388e+08	2.97095e+08	1.40022e+09	4.41473e+08	5.00139e+08	7.80612e+08	5.37401e+08	8.83912e+08	4.69097e+08	6.19876e+08	6.57628e+08	2.09969e+08	2.76269	0.0980625		3.70938	0.140544		3.12498	0.0218915	Up	1.34267	0.604149		1.13113	0.73499		0.842452	0.730693
P21550	Beta-enolase OS=Mus musculus GN=Eno3 PE=1 SV=3 - [ENOB_MOUSE]	434	46.9953	7.18115	7	8.65105e+07	7.61222e+07	5.69162e+07	7.3183e+07	1.50145e+07	1.42858e+08	3.43925e+08	1.513e+08	2.12694e+08	1.13728e+08	1.03011e+08	11480000	1.23754e+08	7.94151e+07	5.97407e+07	11480000	11480000	3.48373e+08	1.23778e+08	1.94505e+08	2.90633	0.102902		1.08516	0.869408		1.69135	0.676548		0.373377	0.146754		0.581952	0.531815		1.55862	0.724885
P00329	Alcohol dehydrogenase 1 OS=Mus musculus GN=Adh1 PE=1 SV=2 - [ADH1_MOUSE]	375	39.7456	8.104	2	8.21676e+07	6.98727e+07	9.47361e+07	8.22588e+07	1.2432e+07	1.05807e+08	9.0289e+07	1.07246e+08	1.01114e+08	9.40215e+06	6.70997e+07	3.4197e+08	1.19184e+08	1.76084e+08	1.46002e+08	1.38527e+08	5.66644e+07	1.61579e+08	1.18924e+08	5.51364e+07	1.22922	0.104217		2.14061	0.329593		1.44573	0.324063		1.74145	0.424928		1.17614	0.610638		0.675379	0.560302
Q9WTI7	Unconventional myosin-Ic OS=Mus musculus GN=Myo1c PE=1 SV=2 - [MYO1C_MOUSE]	1063	121.868	9.34912	14	1.3443e+08	2.80181e+08	2.81346e+08	2.31986e+08	8.44874e+07	4.25543e+08	2.73674e+08	4.44501e+08	3.81239e+08	9.36355e+07	3.42086e+08	3.84483e+08	3.68514e+08	3.65028e+08	2.14128e+07	5.58909e+08	3.92659e+08	2.55342e+08	4.02303e+08	1.52013e+08	1.64337	0.109717		1.57349	0.0573483		1.73417	0.165083		0.957476	0.784566		1.05525	0.848059		1.10212	0.695681
P06745	Glucose-6-phosphate isomerase OS=Mus musculus GN=Gpi PE=1 SV=4 - [G6PI_MOUSE]	558	62.7272	8.1333	3	6.91579e+07	5.36754e+07	3.98505e+07	5.42279e+07	1.46615e+07	1.22205e+08	5.86362e+07	1.13577e+08	9.81395e+07	3.44818e+07	5.89917e+07	2.44852e+08	8.84606e+07	1.30768e+08	9.98922e+07	3.505e+07	4920000	1.33415e+08	5.77949e+07	6.7199e+07	1.80976	0.112232		2.41145	0.259418		1.06578	0.932745		1.33247	0.621141		0.588905	0.407232		0.441965	0.353028
O54724	Polymerase I and transcript release factor OS=Mus musculus GN=Ptrf PE=1 SV=1 - [PTRF_MOUSE]	392	43.927	5.51611	8	3.44873e+08	3.24811e+08	3.3286e+08	3.34181e+08	1.00961e+07	3.47259e+08	5.77448e+08	7.09323e+08	5.44677e+08	1.83243e+08	5.66211e+08	3.16311e+08	5.24044e+08	4.68855e+08	1.33779e+08	7.25196e+08	5.69174e+08	3.04402e+08	5.32924e+08	2.12726e+08	1.62988	0.117904		1.403	0.157077		1.59472	0.181318		0.860796	0.593733		0.978423	0.945683		1.13665	0.681606
Q8VCM7	Fibrinogen gamma chain OS=Mus musculus GN=Fgg PE=1 SV=1 - [FIBG_MOUSE]	436	49.3598	5.85889	5	5.85043e+07	2.95944e+07	3.06141e+07	3.95709e+07	1.64047e+07	8.11675e+08	3.26749e+08	1.44758e+08	4.27727e+08	3.44735e+08	1.60374e+08	8200000	1.18212e+08	9.55953e+07	7.85676e+07	2.81318e+08	1.68334e+08	6.96835e+08	3.82163e+08	2.78308e+08	10.8091	0.123238		2.4158	0.293236		9.65766	0.100386		0.223496	0.179063		0.893472	0.86728		3.99771	0.161234
P07724	Serum albumin OS=Mus musculus GN=Alb PE=1 SV=3 - [ALBU_MOUSE]	608	68.6477	6.07471	30	2.9597e+09	2.81411e+09	3.46117e+09	3.07832e+09	3.3945e+08	3.97349e+09	5.79981e+09	3.57377e+09	4.44903e+09	1.18677e+09	1.19841e+10	2.03205e+09	2.85858e+09	5.62492e+09	5.52272e+09	5.88046e+09	6.85614e+09	4.21629e+09	5.65096e+09	1.33481e+09	1.44528	0.126779		1.82727	0.469995		1.83573	0.0318157		1.2643	0.736664		1.27016	0.308552		1.00463	0.994047
P54071	Isocitrate dehydrogenase [NADP], mitochondrial OS=Mus musculus GN=Idh2 PE=1 SV=3 - [IDHP_MOUSE]	452	50.8739	8.68994	5	4.80655e+08	6.95718e+08	3.81385e+08	5.19252e+08	1.60682e+08	7.11259e+08	6.49262e+08	7.66789e+08	7.09103e+08	5.87931e+07	3.91211e+08	4.75337e+08	2.65461e+08	3.77336e+08	1.05624e+08	4.98609e+08	5.17149e+08	7.33224e+07	3.63027e+08	2.51063e+08	1.36562	0.126998		0.726691	0.270274		0.699134	0.415338		0.532132	0.00894709		0.511952	0.080724		0.962078	0.931872
P63038	60 kDa heat shock protein, mitochondrial OS=Mus musculus GN=Hspd1 PE=1 SV=1 - [CH60_MOUSE]	573	60.9174	6.17627	11	2.23265e+08	1.89441e+08	1.82954e+08	1.98553e+08	2.16452e+07	3.55778e+08	2.116e+08	4.8514e+08	3.50839e+08	1.36837e+08	3.19231e+08	7.11019e+08	3.22775e+08	4.51009e+08	2.25183e+08	3.46164e+08	3.1412e+08	3.99091e+08	3.53125e+08	4.2911e+07	1.76698	0.12965		2.27147	0.125395		1.77849	0.00508835		1.28551	0.546225		1.00652	0.979296		0.782968	0.500605
P14824	Annexin A6 OS=Mus musculus GN=Anxa6 PE=1 SV=3 - [ANXA6_MOUSE]	673	75.8374	5.50342	15	4.55076e+08	5.45107e+08	3.54386e+08	4.51523e+08	9.54099e+07	6.29182e+08	5.99004e+08	4.96929e+08	5.75038e+08	6.9307e+07	4.4828e+08	2.69054e+08	6.12431e+08	4.43255e+08	1.71744e+08	7.11091e+08	4.88535e+08	7.32122e+08	6.43916e+08	1.34974e+08	1.27355	0.143853		0.981689	0.945392		1.4261	0.11401		0.770827	0.285261		1.11978	0.475674		1.4527	0.186795
P40142	Transketolase OS=Mus musculus GN=Tkt PE=1 SV=1 - [TKT_MOUSE]	623	67.5876	7.50342	10	4.91459e+08	2.7702e+08	2.14618e+08	3.27699e+08	1.45212e+08	2.42227e+08	1.27107e+08	1.22556e+08	1.63963e+08	6.78165e+07	8.19263e+07	3.62422e+08	1.28934e+08	1.91094e+08	1.50225e+08	2.40199e+08	1.35936e+08	1.10713e+08	1.62283e+08	6.86458e+07	0.500348	0.151522		0.583139	0.320731		0.495219	0.149028		1.16547	0.789718		0.989749	0.977377		0.84923	0.777606
P35564	Calnexin OS=Mus musculus GN=Canx PE=1 SV=1 - [CALX_MOUSE]	591	67.2357	4.64014	3	4920000	3.08547e+07	4920000	1.35649e+07	1.49734e+07	3.25827e+07	2.52037e+07	2.8251e+07	2.86791e+07	3.70806e+06	7.67532e+07	4920000	1.40719e+08	7.41308e+07	6.79376e+07	1.35136e+08	4920000	3.91561e+07	5.97375e+07	6.75039e+07	2.11422	0.164919		5.4649	0.206062		4.40383	0.311803		2.58483	0.31164		2.08296	0.47075		0.80584	0.80748
Q8K0E8	Fibrinogen beta chain OS=Mus musculus GN=Fgb PE=1 SV=1 - [FIBB_MOUSE]	481	54.7177	7.07861	10	2.37473e+08	5.28483e+07	5.49437e+07	1.15088e+08	1.05994e+08	6.80572e+08	3.54966e+08	1.38279e+08	3.91272e+08	2.72963e+08	9.47455e+07	4.8237e+08	1.29117e+08	2.35411e+08	2.14562e+08	1.79967e+08	6.12269e+07	1.1456e+09	4.62265e+08	5.94757e+08	3.39975	0.177671		2.04548	0.432987		4.01661	0.375896		0.601655	0.480263		1.18144	0.860102		1.96365	0.567973
Q9DBG6	Dolichyl-diphosphooligosaccharide--protein glycosyltransferase subunit 2 OS=Mus musculus GN=Rpn2 PE=1 SV=1 - [RPN2_MOUSE]	631	69.02	5.80811	7	6.07988e+07	3.19263e+07	3.00194e+07	4.09148e+07	1.72464e+07	1.07276e+08	4.30505e+07	7.40506e+07	7.47925e+07	3.21194e+07	8.71519e+07	4.55345e+08	1.42903e+08	2.28467e+08	1.9845e+08	8.79825e+07	5.41563e+07	2.52504e+08	1.31548e+08	1.06108e+08	1.828	0.182788		5.58396	0.17827		3.21516	0.217998		3.05468	0.256088		1.75884	0.425332		0.575785	0.497142
P40936	Indolethylamine N-methyltransferase OS=Mus musculus GN=Inmt PE=1 SV=1 - [INMT_MOUSE]	264	29.4408	6.39209	8	5.82517e+08	8.0024e+08	9.46048e+08	7.76269e+08	1.82947e+08	6.29543e+08	5.37436e+08	6.32175e+08	5.99718e+08	5.3954e+07	4.06569e+08	4.38205e+08	4.62383e+08	4.35719e+08	2.79899e+07	4.85187e+08	5.31554e+08	3.90685e+08	4.69142e+08	7.17922e+07	0.772565	0.184148		0.561299	0.0333095		0.604355	0.0537169		0.72654	0.00949486		0.782272	0.0654719		1.07671	0.494267
P35700	Peroxiredoxin-1 OS=Mus musculus GN=Prdx1 PE=1 SV=1 - [PRDX1_MOUSE]	199	22.1624	8.11865	6	1.87822e+09	5.57002e+08	4.61848e+08	9.65689e+08	7.91704e+08	2.65784e+08	1.26425e+08	3.16438e+08	2.36216e+08	9.83965e+07	3.42446e+08	1.4016e+09	4.05043e+08	7.16362e+08	5.94256e+08	4.64287e+08	6.98266e+08	4.77945e+08	5.46833e+08	1.31322e+08	0.244608	0.188429		0.741815	0.685172		0.566262	0.417116		3.03266	0.239514		2.31497	0.0305409	Up	0.763347	0.65468
P05132	cAMP-dependent protein kinase catalytic subunit alpha OS=Mus musculus GN=Prkaca PE=1 SV=3 - [KAPCA_MOUSE]	351	40.545	8.79248	3	4.03646e+07	5.5161e+07	4.2696e+07	4.60739e+07	7.95551e+06	6.68193e+07	5.6698e+07	4.79601e+07	5.71591e+07	9.43802e+06	3.28047e+07	4920000	3.32323e+07	2.36524e+07	1.62241e+07	9.20409e+07	9.60665e+07	4.15173e+07	7.65416e+07	3.03986e+07	1.2406	0.194812		0.513357	0.0980699		1.66128	0.168368		0.413798	0.0365036	Down	1.3391	0.351052		3.23611	0.0564746
P26041	Moesin OS=Mus musculus GN=Msn PE=1 SV=3 - [MOES_MOUSE]	577	67.7249	6.59521	15	7.37805e+08	9.95321e+08	9.03568e+08	8.78898e+08	1.30519e+08	7.12322e+08	4.33854e+08	8.39143e+08	6.61773e+08	2.07319e+08	6.87728e+08	1.13997e+09	7.11085e+08	8.46262e+08	2.54628e+08	1.03304e+09	8.46893e+08	6.87468e+08	8.55802e+08	1.7296e+08	0.752958	0.199554		0.962867	0.853023		0.973721	0.862509		1.27878	0.385576		1.2932	0.281179		1.01127	0.959763
Q61029	Lamina-associated polypeptide 2, isoforms beta/delta/epsilon/gamma OS=Mus musculus GN=Tmpo PE=1 SV=4 - [LAP2B_MOUSE]	452	50.3421	9.45166	2	3280000	3280000	1.63667e+07	7.64222e+06	7.55559e+06	3.50045e+07	3280000	5.07991e+07	2.96945e+07	2.42005e+07	3280000	1.59402e+08	3280000	5.53206e+07	9.01369e+07	3280000	3280000	4.53992e+07	1.73197e+07	2.43175e+07	3.88559	0.206388		7.23881	0.412906		2.26632	0.546334		1.86299	0.65918		0.583263	0.566001		0.313079	0.519691
P16546	Spectrin alpha chain, non-erythrocytic 1 OS=Mus musculus GN=Sptan1 PE=1 SV=4 - [SPTN1_MOUSE]	2472	284.422	5.32568	32	2.19104e+08	2.43542e+08	3.40474e+08	2.67707e+08	6.41922e+07	4.8549e+08	2.33265e+08	5.40002e+08	4.19585e+08	1.63644e+08	2.96618e+08	5.88164e+08	6.79133e+08	5.21305e+08	1.9983e+08	3.71278e+08	1.80464e+08	3.70385e+08	3.07376e+08	1.0991e+08	1.56733	0.208861		1.9473	0.104503		1.14818	0.61797		1.24243	0.532612		0.732571	0.379989		0.589628	0.179547
Q64727	Vinculin OS=Mus musculus GN=Vcl PE=1 SV=4 - [VINC_MOUSE]	1066	116.644	5.99854	18	4.7611e+08	5.75472e+08	5.14944e+08	5.22175e+08	5.00743e+07	5.40778e+08	5.85891e+08	7.43785e+08	6.23485e+08	1.06597e+08	4.97528e+08	3.80265e+08	4.09925e+08	4.29239e+08	6.09706e+07	7.05997e+08	7.35381e+08	5.0779e+08	6.49722e+08	1.23792e+08	1.19401	0.210489		0.822022	0.110915		1.24426	0.173396		0.688452	0.0519206		1.04208	0.794659		1.51366	0.0504626
Q61598	Rab GDP dissociation inhibitor beta OS=Mus musculus GN=Gdi2 PE=1 SV=1 - [GDIB_MOUSE]	445	50.5047	6.25244	5	8200000	3.82138e+07	6.78254e+07	3.80797e+07	2.9813e+07	9.02378e+07	4.37827e+07	7.70593e+07	7.03599e+07	2.39412e+07	1.61507e+08	8.47439e+07	9.75644e+07	1.14605e+08	4.11212e+07	2.01817e+08	2.3256e+08	1.15173e+08	1.83183e+08	6.08712e+07	1.8477	0.217488		3.00961	0.0594439		4.81052	0.0206904	Up	1.62884	0.182564		2.60352	0.0404359	Up	1.59839	0.181193
P17742	Peptidyl-prolyl cis-trans isomerase A OS=Mus musculus GN=Ppia PE=1 SV=2 - [PPIA_MOUSE]	164	17.9599	7.89893	6	5.27738e+08	6.59267e+08	7.03348e+08	6.30118e+08	9.13617e+07	9.52988e+08	5.70283e+08	1.33135e+09	9.5154e+08	3.80535e+08	1.06855e+09	1.74944e+09	8.27609e+08	1.2152e+09	4.78093e+08	1.02976e+09	1.0703e+09	9.43539e+08	1.01453e+09	6.47362e+07	1.5101	0.227938		1.92853	0.105785		1.61007	0.0040124		1.27709	0.496383		1.0662	0.791466		0.834867	0.511119
P97447	Four and a half LIM domains protein 1 OS=Mus musculus GN=Fhl1 PE=1 SV=3 - [FHL1_MOUSE]	280	31.8668	8.36768	4	6560000	1.40613e+08	1.30811e+08	9.26612e+07	7.47267e+07	6560000	6.62077e+07	6560000	2.64426e+07	3.44376e+07	4.69864e+07	6560000	6.20384e+07	3.85282e+07	2.869e+07	4.90358e+07	6.2946e+07	6560000	3.95139e+07	2.93742e+07	0.285368	0.235782		0.415797	0.30647		0.426434	0.315518		1.45705	0.664791		1.49433	0.64321		1.02558	0.968827
P35980	60S ribosomal protein L18 OS=Mus musculus GN=Rpl18 PE=1 SV=3 - [RL18_MOUSE]	188	21.6312	11.7808	3	4920000	4920000	2.46853e+07	1.15084e+07	1.14115e+07	4.7162e+07	4.19836e+07	4920000	3.13552e+07	2.30395e+07	1.30845e+08	4920000	6.1241e+07	6.56686e+07	6.3079e+07	6.49838e+07	8.27056e+07	7.8386e+07	7.53585e+07	9.24065e+06	2.72454	0.25219		5.70612	0.217195		6.5481	0.00166425	Up	2.09434	0.426147		2.40338	0.0372818		1.14756	0.805355
O35639	Annexin A3 OS=Mus musculus GN=Anxa3 PE=1 SV=4 - [ANXA3_MOUSE]	323	36.3616	5.75732	6	3.14771e+08	4.06024e+08	3.49052e+08	3.56616e+08	4.60942e+07	3.70648e+08	3.94035e+08	4.37684e+08	4.00789e+08	3.40242e+07	3.65802e+08	5.06081e+08	3.62734e+08	4.11539e+08	8.18904e+07	3.81205e+08	4.34848e+08	4.40672e+08	4.18908e+08	3.27821e+07	1.12387	0.252654		1.15401	0.368643		1.17468	0.129116		1.02682	0.843952		1.04521	0.542872		1.01791	0.891946
P10922	Histone H1.0 OS=Mus musculus GN=H1f0 PE=2 SV=4 - [H10_MOUSE]	194	20.8482	10.9019	2	3280000	3280000	9.08358e+07	3.24653e+07	5.05503e+07	7.59484e+07	4.28709e+07	1.46075e+08	8.82982e+07	5.26989e+07	5.62272e+07	1.50334e+08	2.60507e+07	7.75372e+07	6.4824e+07	2.93032e+07	3280000	1.0026e+08	4.42812e+07	5.01952e+07	2.71978	0.256005		2.38831	0.396055		1.36396	0.788161		0.878129	0.834385		0.501497	0.353967		0.571097	0.521057
Q99KI0	Aconitate hydratase, mitochondrial OS=Mus musculus GN=Aco2 PE=1 SV=1 - [ACON_MOUSE]	780	85.41	7.92822	11	2.68922e+08	1.71928e+08	1.23884e+08	1.88245e+08	7.38832e+07	4.32745e+08	2.09935e+08	2.42326e+08	2.95002e+08	1.20384e+08	1.67559e+08	5.13759e+08	4.63937e+08	3.81752e+08	1.87162e+08	3.54332e+08	1.88336e+08	3.14769e+08	2.85813e+08	8.67038e+07	1.56712	0.260634		2.02796	0.171105		1.5183	0.212091		1.29406	0.53657		0.968849	0.919726		0.748687	0.465634
P26039	Talin-1 OS=Mus musculus GN=Tln1 PE=1 SV=2 - [TLN1_MOUSE]	2541	269.653	6.17627	25	2.20956e+08	3.12674e+08	3.97723e+08	3.10451e+08	8.84046e+07	2.20794e+08	1.8426e+08	2.95433e+08	2.33495e+08	5.66645e+07	2.3484e+08	6.56657e+08	3.19541e+08	4.03679e+08	2.23141e+08	5.91575e+08	3.19982e+08	3.49209e+08	4.20255e+08	1.49085e+08	0.752116	0.273138		1.3003	0.537959		1.35369	0.334139		1.72885	0.269626		1.79984	0.112443		1.04106	0.919952
Q61879	Myosin-10 OS=Mus musculus GN=Myh10 PE=1 SV=2 - [MYH10_MOUSE]	1976	228.855	5.5415	9	14760000	14760000	6.60256e+07	3.18485e+07	2.95982e+07	9.33991e+07	14760000	1.4938e+08	8.58464e+07	6.7627e+07	8.97312e+07	9.84418e+07	2.44873e+08	1.44349e+08	8.71656e+07	1.80022e+08	14760000	4.74826e+07	8.07547e+07	8.75107e+07	2.69546	0.273918		4.53235	0.101712		2.53559	0.411054		1.68148	0.410344		0.940689	0.940274		0.559442	0.422909
P14602	Heat shock protein beta-1 OS=Mus musculus GN=Hspb1 PE=1 SV=3 - [HSPB1_MOUSE]	209	22.9997	6.55127	3	1.45125e+08	2.41079e+08	1.03746e+08	1.63317e+08	7.0451e+07	1.18086e+08	1.00497e+08	1.19088e+08	1.12557e+08	1.04563e+07	9.7145e+07	3.9761e+08	1.55989e+08	2.16915e+08	1.59229e+08	9.62508e+07	4920000	2.2192e+08	1.07697e+08	1.08952e+08	0.689195	0.284612		1.32819	0.622161		0.659437	0.49902		1.92715	0.32062		0.956821	0.942389		0.496494	0.382361
Q99LC5	Electron transfer flavoprotein subunit alpha, mitochondrial OS=Mus musculus GN=Etfa PE=1 SV=2 - [ETFA_MOUSE]	333	34.9875	8.38232	3	4920000	7.71415e+07	6.17734e+07	4.7945e+07	3.80448e+07	4920000	4.11775e+07	4920000	1.70058e+07	2.09333e+07	4.24661e+07	4920000	2.19909e+07	2.31257e+07	1.87988e+07	5.10756e+07	4.81166e+07	4920000	3.47041e+07	2.58361e+07	0.354695	0.284723		0.482338	0.368348		0.723831	0.644173		1.35987	0.725497		2.04071	0.408767		1.50067	0.564283
Q64522	Histone H2A type 2-B OS=Mus musculus GN=Hist2h2ab PE=1 SV=3 - [H2A2B_MOUSE]	130	14.0048	10.8872	3	1.76324e+08	3.16609e+08	3.11064e+08	2.67999e+08	7.94415e+07	3.14497e+08	2.86894e+08	4.35447e+08	3.45613e+08	7.90134e+07	3.45566e+08	1.17319e+09	3.06156e+08	6.08304e+08	4.89603e+08	1.90883e+09	1.31988e+09	3.91058e+08	1.20659e+09	7.652e+08	1.2896	0.296423		2.2698	0.30043		4.50221	0.102126		1.76008	0.410822		3.49116	0.124587		1.98353	0.317649
P63017	Heat shock cognate 71 kDa protein OS=Mus musculus GN=Hspa8 PE=1 SV=1 - [HSP7C_MOUSE]	646	70.8272	5.51611	20	4.41842e+08	5.25554e+08	6.01014e+08	5.22804e+08	7.96215e+07	6.13181e+08	5.1073e+08	6.98228e+08	6.0738e+08	9.38832e+07	6.2531e+08	9.52232e+08	5.63148e+08	7.13563e+08	2.09017e+08	8.01616e+08	1.01551e+09	8.28726e+08	8.81952e+08	1.16459e+08	1.16177	0.299844		1.36488	0.213678		1.68697	0.0116058		1.17482	0.467155		1.45206	0.0335609		1.23598	0.289835
P26443	Glutamate dehydrogenase 1, mitochondrial OS=Mus musculus GN=Glud1 PE=1 SV=1 - [DHE3_MOUSE]	558	61.2982	8.00146	5	8200000	7.2743e+07	8200000	2.97143e+07	3.72639e+07	1.35119e+08	9.89966e+07	8200000	8.0772e+07	6.53929e+07	7.6306e+07	8200000	6.01371e+07	4.82144e+07	3.5584e+07	1.36334e+08	8200000	1.69219e+08	1.04584e+08	8.50752e+07	2.71828	0.305175		1.6226	0.567705		3.51966	0.235149		0.596919	0.490943		1.29481	0.720265		2.16915	0.34941
Q61292	Laminin subunit beta-2 OS=Mus musculus GN=Lamb2 PE=1 SV=2 - [LAMB2_MOUSE]	1799	196.451	6.66846	11	8.92188e+07	8.15533e+07	1.69771e+08	1.13514e+08	4.88704e+07	2.1775e+08	8.85216e+07	2.12218e+08	1.7283e+08	7.30655e+07	5.30137e+07	1.57814e+08	5.11962e+08	2.4093e+08	2.40498e+08	3.20066e+08	1.51213e+08	4.1872e+07	1.71051e+08	1.40154e+08	1.52254	0.307401		2.12246	0.419357		1.50686	0.538749		1.39403	0.663312		0.989704	0.985377		0.70996	0.686126
Q9JHU4	Cytoplasmic dynein 1 heavy chain 1 OS=Mus musculus GN=Dync1h1 PE=1 SV=2 - [DYHC1_MOUSE]	4644	531.71	6.41748	11	18040000	9.62469e+07	4.50583e+07	5.3115e+07	3.97211e+07	18040000	18040000	3.9698e+07	2.52593e+07	1.25043e+07	3.55677e+07	8.36463e+07	9.33477e+07	7.08539e+07	3.09413e+07	3.26136e+08	1.28548e+08	18040000	1.57574e+08	1.56085e+08	0.475559	0.311077		1.33397	0.574684		2.96666	0.324145		2.80506	0.0771243		6.23826	0.217147		2.22393	0.398642
P02468	Laminin subunit gamma-1 OS=Mus musculus GN=Lamc1 PE=1 SV=2 - [LAMC1_MOUSE]	1607	177.185	5.21143	15	1.41255e+08	1.53948e+08	2.85571e+08	1.93591e+08	7.99091e+07	3.62466e+08	1.49199e+08	3.3409e+08	2.81918e+08	1.1581e+08	2.27328e+08	24600000	3.55968e+08	2.02632e+08	1.67059e+08	3.37252e+08	2.01218e+08	2.54674e+08	2.64381e+08	6.85345e+07	1.45626	0.338037		1.0467	0.936676		1.36567	0.308865		0.718761	0.536351		0.937794	0.832484		1.30474	0.585505
Q8BTM8	Filamin-A OS=Mus musculus GN=Flna PE=1 SV=5 - [FLNA_MOUSE]	2647	281.046	6.03662	21	9.98708e+07	2.37106e+08	3.40959e+08	2.25978e+08	1.20928e+08	4.28988e+08	1.45658e+08	4.92656e+08	3.55767e+08	1.84723e+08	4.89272e+08	1.03723e+09	4.43872e+08	6.56791e+08	3.30251e+08	5.69825e+08	2.29545e+08	3.47504e+08	3.82291e+08	1.72787e+08	1.57434	0.366165		2.90643	0.101149		1.69171	0.268552		1.84613	0.240306		1.07455	0.864708		0.582059	0.271136
Q9DCN2	NADH-cytochrome b5 reductase 3 OS=Mus musculus GN=Cyb5r3 PE=1 SV=3 - [NB5R3_MOUSE]	301	34.1057	8.38232	6	5.49633e+07	1.60205e+08	1.67332e+08	1.275e+08	6.29196e+07	1.4891e+08	5.5018e+08	1.1917e+08	2.72753e+08	2.40718e+08	5.06571e+08	1.66516e+08	5.00568e+08	3.91218e+08	1.94621e+08	3.79751e+08	4.1823e+08	1.39037e+08	3.12339e+08	1.51312e+08	2.13924	0.369129		3.06838	0.0892945		2.44972	0.122442		1.43433	0.543672		1.14513	0.821297		0.798376	0.608964
P16045	Galectin-1 OS=Mus musculus GN=Lgals1 PE=1 SV=3 - [LEG1_MOUSE]	135	14.8562	5.49072	3	6.4781e+07	1.9203e+07	7.65996e+07	5.35279e+07	3.03079e+07	8.86669e+07	6.5925e+07	6.38283e+07	7.28068e+07	1.37753e+07	9.3275e+07	1.31381e+08	6.36785e+07	9.61116e+07	3.39405e+07	2.24324e+08	1.2128e+08	1.11915e+08	1.52506e+08	6.2372e+07	1.36017	0.372607		1.79554	0.180349		2.8491	0.0687852		1.32009	0.332314		2.09467	0.0967644		1.58676	0.240955
P18760	Cofilin-1 OS=Mus musculus GN=Cfl1 PE=1 SV=3 - [COF1_MOUSE]	166	18.5477	8.08936	6	2.26358e+08	2.82524e+08	2.43315e+08	2.50733e+08	2.88085e+07	2.02451e+08	1.52735e+08	2.78002e+08	2.11063e+08	6.3076e+07	4.44569e+08	7.53926e+08	4.34516e+08	5.44337e+08	1.81579e+08	4.54025e+08	3.8781e+08	6.76891e+08	5.06242e+08	1.5145e+08	0.841785	0.377841		2.17099	0.0505353		2.01905	0.0454384	Up	2.57903	0.0398233	Up	2.39854	0.0356525	Up	0.930016	0.794037
P43274	Histone H1.4 OS=Mus musculus GN=Hist1h1e PE=1 SV=2 - [H14_MOUSE]	219	21.964	11.1069	2	3280000	1.44524e+08	1.03121e+09	3.93004e+08	5.57194e+08	1.50719e+09	1.12332e+09	7.57787e+07	9.02097e+08	7.40904e+08	1.41126e+09	3280000	1.27493e+09	8.96489e+08	7.76539e+08	1.40014e+09	8.42899e+08	1.01523e+09	1.08609e+09	2.85298e+08	2.29539	0.395379		2.28112	0.413162		2.76356	0.127608		0.993783	0.993213		1.20396	0.708647		1.21149	0.711669
P08113	Endoplasmin OS=Mus musculus GN=Hsp90b1 PE=1 SV=2 - [ENPL_MOUSE]	802	92.4183	4.81787	9	1.12081e+08	1.92446e+08	2.06964e+08	1.70497e+08	5.1108e+07	1.93565e+08	5.33703e+07	1.3374e+08	1.26892e+08	7.03476e+07	1.28015e+08	2.0167e+08	7.40974e+07	1.34594e+08	6.40404e+07	1.42816e+08	3.13572e+08	6.66315e+07	1.7434e+08	1.26452e+08	0.744247	0.434082		0.789424	0.490139		1.02254	0.963417		1.0607	0.895249		1.37392	0.600439		1.2953	0.652603
Q9WU78	Programmed cell death 6-interacting protein OS=Mus musculus GN=Pdcd6ip PE=1 SV=3 - [PDC6I_MOUSE]	869	95.9642	6.52197	4	6560000	6560000	1.41942e+07	9.10474e+06	4.40762e+06	6560000	6560000	6.02582e+07	2.44594e+07	3.10027e+07	4.08947e+07	6560000	1.96861e+07	2.23803e+07	1.73252e+07	8.32995e+07	3.68848e+07	4.45102e+07	5.48982e+07	2.489e+07	2.68645	0.443561		2.45809	0.267767		6.02962	0.0349196	Up	0.914996	0.924114		2.24446	0.25547		2.45297	0.136838
P16015	Carbonic anhydrase 3 OS=Mus musculus GN=Ca3 PE=1 SV=3 - [CAH3_MOUSE]	260	29.3476	7.37158	9	8.84314e+08	6.14367e+07	14760000	3.2017e+08	4.8912e+08	14760000	1.97151e+08	14760000	7.55571e+07	1.05304e+08	14760000	14760000	1.57591e+08	6.23702e+07	8.24633e+07	6.67964e+07	14760000	1.60317e+08	8.06243e+07	7.37569e+07	0.23599	0.444791		0.194803	0.418908		0.251817	0.44879		0.825471	0.872695		1.06707	0.948849		1.29267	0.789238
P13542	Myosin-8 OS=Mus musculus GN=Myh8 PE=2 SV=2 - [MYH8_MOUSE]	1937	222.569	5.8335	40	1.29314e+09	65600000	65600000	4.74781e+08	7.08723e+08	5.12563e+08	1.88816e+09	5.58525e+08	9.86416e+08	7.81271e+08	65600000	65600000	3.9034e+09	1.34487e+09	2.21576e+09	65600000	1.1104e+08	1.35086e+10	4.56175e+09	7.74824e+09	2.07762	0.448128		2.8326	0.552412		9.6081	0.414388		1.36339	0.80464		4.62457	0.471015		3.39197	0.527353
Q8K2C9	Very-long-chain (3R)-3-hydroxyacyl-CoA dehydratase 3 OS=Mus musculus GN=Hacd3 PE=1 SV=2 - [HACD3_MOUSE]	362	43.1034	9.12939	2	3280000	4.13382e+07	3.68282e+07	2.71488e+07	2.07936e+07	7.0565e+07	3280000	6.67443e+07	4.68631e+07	3.77924e+07	4.48861e+07	3280000	5.10725e+07	3.30795e+07	2.59919e+07	8.81304e+07	3280000	6.85275e+07	5.33127e+07	4.44243e+07	1.72616	0.472885		1.21845	0.773022		1.96372	0.407828		0.705876	0.630202		1.13763	0.85744		1.61165	0.533319
O88569	Heterogeneous nuclear ribonucleoproteins A2/B1 OS=Mus musculus GN=Hnrnpa2b1 PE=1 SV=2 - [ROA2_MOUSE]	353	37.3797	8.95361	7	9.78083e+07	2.40591e+08	1.47599e+08	1.61999e+08	7.24722e+07	3.24407e+08	5.77797e+07	3.38799e+08	2.40328e+08	1.58255e+08	5.77971e+07	2.21174e+08	11480000	9.68172e+07	1.10158e+08	3.18941e+08	3.49444e+08	11480000	2.26622e+08	1.86941e+08	1.48352	0.47926		0.59764	0.440148		1.39891	0.606439		0.402854	0.266853		0.942966	0.927445		2.34072	0.35866
P13020	Gelsolin OS=Mus musculus GN=Gsn PE=1 SV=3 - [GELS_MOUSE]	780	85.8881	6.17627	14	1.9554e+08	1.9793e+08	2.16086e+08	2.03186e+08	1.12363e+07	1.91048e+08	2.13829e+08	1.73596e+08	1.92824e+08	2.01749e+07	2.62377e+08	1.92876e+08	1.27533e+08	1.94262e+08	6.74331e+07	2.27078e+08	1.74032e+08	2.71427e+08	2.24179e+08	4.87618e+07	0.949006	0.480479		0.956081	0.832212		1.10332	0.507677		1.00745	0.973477		1.16261	0.361575		1.15401	0.567227
P28653	Biglycan OS=Mus musculus GN=Bgn PE=1 SV=1 - [PGS1_MOUSE]	369	41.6126	7.26904	7	11480000	6.09985e+07	7.09598e+07	4.78128e+07	3.18569e+07	1.0982e+08	1.09188e+08	11480000	7.68294e+07	5.65951e+07	9.72168e+07	11480000	1.57919e+08	8.8872e+07	7.35754e+07	1.51811e+08	1.68929e+08	1.31444e+08	1.50728e+08	1.87662e+07	1.60688	0.482208		1.85875	0.425189		3.15246	0.0085158	Up	1.15674	0.833218		1.96185	0.0983475		1.69601	0.231078
P17563	Selenium-binding protein 1 OS=Mus musculus GN=Selenbp1 PE=1 SV=2 - [SBP1_MOUSE]	472	52.4804	6.29053	14	5.50288e+08	8.51797e+08	8.98014e+08	7.667e+08	1.88837e+08	4.81132e+08	6.36078e+08	8.36649e+08	6.51286e+08	1.78246e+08	2.77652e+08	9.00923e+08	4.61445e+08	5.46673e+08	3.20257e+08	4.76594e+08	3.26194e+08	3.99649e+08	4.00812e+08	7.52067e+07	0.849467	0.484351		0.713021	0.363282		0.522776	0.0356015		0.839375	0.646966		0.615417	0.0883793		0.733184	0.485331
P52480	Pyruvate kinase PKM OS=Mus musculus GN=Pkm PE=1 SV=4 - [KPYM_MOUSE]	531	57.808	7.47412	12	2.87079e+08	1.36152e+08	1.9101e+08	2.04747e+08	7.63954e+07	1.53963e+08	2.31732e+08	9.08736e+07	1.58856e+08	7.05567e+07	3.54667e+08	1.33772e+08	2.14972e+08	2.3447e+08	1.11731e+08	4.23601e+08	6.2923e+08	4.10883e+08	4.87905e+08	1.22556e+08	0.775866	0.487269		1.14517	0.723012		2.38297	0.0273775	Up	1.47599	0.37774		3.07136	0.0157313	Up	2.08088	0.0571695
Q08857	Platelet glycoprotein 4 OS=Mus musculus GN=Cd36 PE=1 SV=2 - [CD36_MOUSE]	472	52.6642	8.35303	2	9.9536e+07	8.9374e+07	9.6516e+07	9.5142e+07	5.21845e+06	1.16308e+08	2.8197e+07	8.23733e+07	7.56262e+07	4.44415e+07	8.69121e+07	3280000	5.18142e+07	4.73354e+07	4.19956e+07	1.01028e+08	7.72575e+07	5.72783e+07	7.85212e+07	2.19022e+07	0.794878	0.492045		0.497524	0.12202		0.825306	0.270184		0.625913	0.467805		1.03828	0.924257		1.65883	0.317752
P08905	Lysozyme C-2 OS=Mus musculus GN=Lyz2 PE=1 SV=2 - [LYZ2_MOUSE]	148	16.6782	8.80713	2	3280000	3280000	3.58165e+07	1.41255e+07	1.87849e+07	4.24578e+07	3.28825e+07	3280000	2.62068e+07	2.04242e+07	3280000	3280000	1.97364e+07	8.76548e+06	9.50112e+06	4.53052e+07	3280000	3280000	1.72884e+07	2.42633e+07	1.85528	0.492757		0.620543	0.681991		1.22392	0.866982		0.334474	0.250981		0.659693	0.651705		1.97233	0.60131
P14152	Malate dehydrogenase, cytoplasmic OS=Mus musculus GN=Mdh1 PE=1 SV=3 - [MDHC_MOUSE]	334	36.4881	6.58057	6	2.39471e+08	1.71957e+08	1.10918e+08	1.74115e+08	6.43036e+07	1.37112e+08	2.80157e+08	2.2938e+08	2.1555e+08	7.25185e+07	1.35208e+08	2.08912e+08	1.07492e+08	1.50537e+08	5.24185e+07	1.26719e+08	3.22192e+08	6.49722e+07	1.71294e+08	1.34279e+08	1.23797	0.500131		0.864584	0.648334		0.983797	0.97539		0.698388	0.276678		0.794685	0.641861		1.13788	0.815327
P80313	T-complex protein 1 subunit eta OS=Mus musculus GN=Cct7 PE=1 SV=1 - [TCPH_MOUSE]	544	59.6141	7.84033	2	3280000	3280000	1.28127e+07	6.45757e+06	5.50372e+06	3.78839e+07	3280000	3280000	1.48146e+07	1.99786e+07	4.06354e+07	3280000	4.16293e+07	2.85149e+07	2.18597e+07	1.01723e+08	6.66219e+07	5.36519e+07	7.39991e+07	2.48704e+07	2.29415	0.523344		4.41573	0.165356		11.4593	0.0100863	Up	1.92478	0.467857		4.995	0.0324841	Up	2.5951	0.0760514
O89053	Coronin-1A OS=Mus musculus GN=Coro1a PE=1 SV=5 - [COR1A_MOUSE]	461	50.9569	6.48096	3	4920000	1.74521e+07	4920000	9.09737e+06	7.23541e+06	4920000	4920000	4.65614e+07	1.88005e+07	2.40417e+07	4920000	4920000	4.77646e+07	1.92015e+07	2.47364e+07	7.84779e+07	4920000	3.74621e+07	4.02867e+07	3.68602e+07	2.06658	0.539902		2.11067	0.534368		4.42839	0.223781		1.02133	0.984897		2.14286	0.445367		2.09809	0.456895
P40124	Adenylyl cyclase-associated protein 1 OS=Mus musculus GN=Cap1 PE=1 SV=4 - [CAP1_MOUSE]	474	51.5324	7.51807	8	13120000	1.49966e+08	1.33387e+08	9.88241e+07	7.46834e+07	13120000	1.4609e+08	13120000	5.74434e+07	7.67703e+07	1.17869e+08	13120000	7.65351e+07	6.91748e+07	5.27611e+07	2.28894e+08	3.04865e+08	1.43393e+08	2.25717e+08	8.0783e+07	0.581269	0.540014		0.699979	0.604355		2.28403	0.116414		1.20423	0.838004		3.92939	0.0590891		3.263	0.0483104	Up
Q9QXS1	Plectin OS=Mus musculus GN=Plec PE=1 SV=3 - [PLEC_MOUSE]	4691	533.861	5.96045	7	11480000	11480000	2.70724e+07	1.66775e+07	9.00227e+06	6.20641e+07	11480000	11480000	2.83414e+07	2.92047e+07	3.04423e+07	1.05497e+08	1.22976e+08	8.63052e+07	4.91617e+07	1.52084e+08	11480000	5.1515e+07	7.16929e+07	7.24411e+07	1.69938	0.544708		5.17496	0.0733179		4.29879	0.261789		3.0452	0.153983		2.52962	0.39082		0.830691	0.786876
P06151	L-lactate dehydrogenase A chain OS=Mus musculus GN=Ldha PE=1 SV=3 - [LDHA_MOUSE]	332	36.4752	7.73779	7	1.00937e+08	1.31422e+08	1.31052e+08	1.21137e+08	1.74947e+07	9.3751e+07	1.9714e+08	1.33981e+08	1.41624e+08	5.21167e+07	1.24038e+08	2.41521e+08	1.74153e+08	1.79904e+08	5.89521e+07	1.66263e+08	3.96684e+08	2.29637e+08	2.64194e+08	1.19034e+08	1.16912	0.553783		1.48513	0.173212		2.18096	0.108516		1.2703	0.44687		1.86546	0.177645		1.46853	0.333437
Q8CI94	Glycogen phosphorylase, brain form OS=Mus musculus GN=Pygb PE=1 SV=3 - [PYGB_MOUSE]	843	96.6685	6.72705	2	6.96444e+07	3280000	1.39678e+07	2.89641e+07	3.56332e+07	5.26421e+07	3.40139e+07	4.13034e+07	4.26531e+07	9.38718e+06	3.09903e+07	3280000	8.31404e+07	3.91369e+07	4.05487e+07	6.02916e+07	4.63318e+07	4.00802e+07	4.89012e+07	1.03478e+07	1.47262	0.55497		1.35122	0.760479		1.68834	0.404714		0.917562	0.890741		1.14649	0.481821		1.24949	0.706789
P20152	Vimentin OS=Mus musculus GN=Vim PE=1 SV=3 - [VIME_MOUSE]	466	53.6551	5.12256	26	1.14757e+09	8.55486e+08	1.06502e+09	1.02269e+09	1.50572e+08	1.31155e+09	7.33166e+08	1.49315e+09	1.17929e+09	3.96878e+08	1.36316e+09	1.96986e+09	1.55626e+09	1.62976e+09	3.09958e+08	1.7577e+09	1.50558e+09	2.12025e+09	1.79451e+09	3.08983e+08	1.15312	0.557599		1.5936	0.0379787		1.75469	0.0177012		1.38199	0.196209		1.52169	0.101503		1.10109	0.549977
P48962	ADP/ATP translocase 1 OS=Mus musculus GN=Slc25a4 PE=1 SV=4 - [ADT1_MOUSE]	298	32.8831	9.71533	4	2.80192e+08	2.6582e+08	8.48158e+07	2.10276e+08	1.08889e+08	5.90921e+08	6560000	3.78761e+08	3.25414e+08	2.95811e+08	3.15476e+08	6560000	1.50211e+08	1.57416e+08	1.54584e+08	1.45836e+08	1.06022e+08	3.46153e+07	9.54908e+07	5.6353e+07	1.54756	0.561315		0.748615	0.653555		0.454122	0.180218		0.48374	0.432514		0.293444	0.256555		0.606615	0.550039
P51885	Lumican OS=Mus musculus GN=Lum PE=1 SV=2 - [LUM_MOUSE]	338	38.2406	6.43018	2	4.12394e+07	3280000	5.37616e+07	3.27603e+07	2.62872e+07	8.25294e+07	6.66729e+07	3280000	5.08275e+07	4.19336e+07	4.17559e+07	3280000	6.40951e+07	3.6377e+07	3.07623e+07	5.32807e+07	6.05486e+07	3280000	3.90364e+07	3.11785e+07	1.55149	0.561536		1.1104	0.884468		1.19158	0.802988		0.715696	0.655475		0.768018	0.715845		1.07311	0.921307
P19324	Serpin H1 OS=Mus musculus GN=Serpinh1 PE=1 SV=3 - [SERPH_MOUSE]	417	46.5042	8.82178	4	5.87404e+07	3.76318e+07	6560000	3.43107e+07	2.62483e+07	5.63503e+07	3.77616e+07	3.94169e+07	4.45096e+07	1.02877e+07	8.2232e+07	6560000	1.06778e+08	6.519e+07	5.22373e+07	5.29138e+08	4.3291e+08	5.95694e+07	3.40539e+08	2.48038e+08	1.29725	0.564913		1.89999	0.41202		9.92515	0.100601		1.46463	0.537952		7.65091	0.107791		5.22379	0.133052
Q62151	Advanced glycosylation end product-specific receptor OS=Mus musculus GN=Ager PE=1 SV=2 - [RAGE_MOUSE]	402	42.6272	6.07471	11	1.39909e+09	2.3868e+09	1.68503e+09	1.82364e+09	5.08234e+08	1.77853e+09	8.45138e+08	1.99457e+09	1.53941e+09	6.10887e+08	7.1174e+08	5.63117e+09	1.48274e+09	2.60855e+09	2.6459e+09	1.71136e+09	8.83452e+08	8.83592e+08	1.15947e+09	4.77954e+08	0.844144	0.56913		1.43041	0.640374		0.635799	0.174516		1.69451	0.532721		0.753188	0.443984		0.444488	0.403415
P97457	Myosin regulatory light chain 2, skeletal muscle isoform OS=Mus musculus GN=Mylpf PE=1 SV=3 - [MLRS_MOUSE]	169	18.9433	4.91943	3	8.22016e+07	4920000	4920000	3.06805e+07	4.46186e+07	4920000	2.2386e+08	4920000	7.78999e+07	1.26405e+08	4920000	4920000	3.553e+08	1.21713e+08	2.02292e+08	4920000	4920000	1.0036e+09	3.37812e+08	5.76586e+08	2.53907	0.574741		3.96712	0.488974		11.0106	0.409696		1.56243	0.7663		4.33649	0.488163		2.77547	0.573286
P42932	T-complex protein 1 subunit theta OS=Mus musculus GN=Cct8 PE=1 SV=3 - [TCPQ_MOUSE]	548	59.5175	5.61768	2	3280000	2.32643e+07	1.60686e+07	1.42043e+07	1.01217e+07	3280000	2.09283e+07	3280000	9.16278e+06	1.01893e+07	3280000	3280000	2.21219e+07	9.56063e+06	1.08784e+07	3280000	3.64018e+07	3280000	1.43206e+07	1.91229e+07	0.645071	0.576018		0.673081	0.617044		1.00819	0.993016		1.04342	0.96534		1.56291	0.701263		1.49787	0.726874
P05202	Aspartate aminotransferase, mitochondrial OS=Mus musculus GN=Got2 PE=1 SV=1 - [AATM_MOUSE]	430	47.3812	8.99756	9	1.49136e+08	2.2144e+08	1.23126e+08	1.64568e+08	5.09411e+07	2.0484e+08	1.57995e+08	1.89905e+08	1.84246e+08	2.39295e+07	1.32833e+08	14760000	1.13506e+08	8.70329e+07	6.33318e+07	1.23778e+08	3.10944e+08	5.90635e+07	1.64595e+08	1.30807e+08	1.11958	0.577455		0.528858	0.173816		1.00017	0.999745		0.472372	0.0676969		0.893342	0.810606		1.89118	0.407607
O35074	Prostacyclin synthase OS=Mus musculus GN=Ptgis PE=1 SV=1 - [PTGIS_MOUSE]	501	57.0106	6.72705	2	3280000	1.87848e+07	3280000	8.44827e+06	8.95171e+06	3280000	3280000	4.6388e+07	1.76493e+07	2.48884e+07	3280000	9.92989e+07	4.29268e+07	4.85019e+07	4.82516e+07	4.14156e+07	3280000	5.26521e+07	3.24492e+07	2.58785e+07	2.08911	0.579308		5.74104	0.230353		3.84093	0.203594		2.74809	0.380708		1.83855	0.514703		0.66903	0.63831
Q04857	Collagen alpha-1(VI) chain OS=Mus musculus GN=Col6a1 PE=1 SV=1 - [CO6A1_MOUSE]	1025	108.422	5.36377	5	3.22614e+07	8200000	7.39605e+07	3.81406e+07	3.32721e+07	6.22814e+07	3.44435e+07	5.55532e+07	5.07594e+07	1.45249e+07	3.34317e+07	8200000	6.1119e+07	3.42502e+07	2.6469e+07	1.45081e+08	1.17432e+08	9.02242e+07	1.17579e+08	2.74288e+07	1.33085	0.579613		0.897999	0.881752		3.08278	0.0331887	Up	0.674756	0.397224		2.3164	0.0203161	Up	3.43295	0.019328	Up
P16858	Glyceraldehyde-3-phosphate dehydrogenase OS=Mus musculus GN=Gapdh PE=1 SV=2 - [G3P_MOUSE]	333	35.7872	8.25049	9	4.13457e+08	2.03126e+08	2.52239e+08	2.89607e+08	1.10032e+08	9.71987e+07	4.23813e+08	1.33692e+08	2.18234e+08	1.78969e+08	1.89061e+08	1.33975e+08	1.36886e+08	1.53307e+08	3.09974e+07	3.00317e+08	5.53313e+08	2.37945e+08	3.63858e+08	1.6701e+08	0.753553	0.587867		0.529363	0.107821		1.25639	0.555209		0.702489	0.569344		1.66728	0.361054		2.37339	0.0983188
P19096	Fatty acid synthase OS=Mus musculus GN=Fasn PE=1 SV=2 - [FAS_MOUSE]	2504	272.257	6.58057	19	8.02344e+08	2.17817e+08	1.99215e+08	4.06459e+08	3.42973e+08	3.85101e+08	2.78333e+08	2.11035e+08	2.9149e+08	8.77754e+07	1.62034e+08	2.73321e+08	2.25148e+08	2.20167e+08	5.58103e+07	4.92789e+08	4.49388e+08	1.84816e+08	3.75665e+08	1.66698e+08	0.717144	0.603819		0.541672	0.40567		0.924238	0.895524		0.755319	0.300678		1.28878	0.482197		1.70627	0.200266
Q60930	Voltage-dependent anion-selective channel protein 2 OS=Mus musculus GN=Vdac2 PE=1 SV=2 - [VDAC2_MOUSE]	295	31.7126	7.48877	4	6560000	6560000	2.30541e+07	1.2058e+07	9.52289e+06	6560000	6560000	4.7747e+07	2.0289e+07	2.37793e+07	4.96547e+07	6560000	7.85009e+07	4.49052e+07	3.62048e+07	9.80374e+07	5.24045e+07	3.98178e+07	6.34199e+07	3.0633e+07	1.68261	0.607495		3.72409	0.203209		5.25955	0.050167		2.21328	0.380686		3.12583	0.126336		1.41231	0.536003
Q8BH64	EH domain-containing protein 2 OS=Mus musculus GN=Ehd2 PE=1 SV=1 - [EHD2_MOUSE]	543	61.1358	6.50732	9	4.66854e+08	4.16397e+08	3.15037e+08	3.99429e+08	7.73173e+07	3.60446e+08	4.69017e+08	4.63401e+08	4.30955e+08	6.11271e+07	3.73772e+08	2.07606e+08	3.40444e+08	3.07274e+08	8.79086e+07	4.53978e+08	3.79677e+08	2.92326e+08	3.75327e+08	8.09137e+07	1.07893	0.60909		0.769282	0.244446		0.939657	0.728056		0.713008	0.116021		0.870919	0.39585		1.22147	0.379715
P19001	Keratin, type I cytoskeletal 19 OS=Mus musculus GN=Krt19 PE=1 SV=1 - [K1C19_MOUSE]	403	44.5147	5.38916	17	1.04106e+08	1.68154e+08	2.48201e+08	1.73487e+08	7.21952e+07	2.15266e+08	2.48492e+08	1.41511e+08	2.01757e+08	5.4755e+07	4.69979e+08	1.97272e+08	9.46531e+08	5.37927e+08	3.79223e+08	2.89762e+08	4.17248e+08	7.69503e+08	4.92171e+08	2.48491e+08	1.16295	0.617617		3.10068	0.177354		2.83693	0.0998584		2.66622	0.203226		2.43943	0.119232		0.91494	0.869727
Q62009	Periostin OS=Mus musculus GN=Postn PE=1 SV=2 - [POSTN_MOUSE]	838	93.0848	7.53271	4	6560000	3.38457e+07	8.20397e+07	4.08151e+07	3.82195e+07	8.48071e+07	6560000	8.65704e+07	5.93125e+07	4.56935e+07	4.58867e+07	6560000	6.84559e+07	4.03009e+07	3.13237e+07	1.90088e+08	1.02593e+08	3.45389e+07	1.09073e+08	7.79766e+07	1.4532	0.619226		0.9874	0.986481		2.67238	0.245016		0.679466	0.584235		1.83896	0.394269		2.70648	0.229304
Q8BMS1	Trifunctional enzyme subunit alpha, mitochondrial OS=Mus musculus GN=Hadha PE=1 SV=1 - [ECHA_MOUSE]	763	82.6175	9.14404	8	13120000	3.33506e+07	4.09471e+07	2.91392e+07	1.43836e+07	13120000	4.11409e+07	13120000	2.24603e+07	1.61779e+07	8.08467e+07	13120000	9.35407e+07	6.25025e+07	4.32349e+07	2.3944e+08	2.3765e+08	4.65718e+07	1.74554e+08	1.1084e+08	0.770793	0.62139		2.14496	0.273503		5.99035	0.0873107		2.7828	0.207408		7.77168	0.0783613		2.79276	0.178166
Q9JI91	Alpha-actinin-2 OS=Mus musculus GN=Actn2 PE=1 SV=2 - [ACTN2_MOUSE]	894	103.768	5.45264	5	5.73404e+07	8200000	8200000	2.45801e+07	2.83712e+07	4.47012e+07	5.43693e+07	8200000	3.57569e+07	2.43496e+07	8200000	8200000	1.30359e+08	4.89198e+07	7.05288e+07	8200000	8200000	3.64549e+08	1.26983e+08	2.05738e+08	1.45471	0.631928		1.99022	0.608747		5.16609	0.441223		1.36812	0.775182		3.55129	0.488149		2.59574	0.567832
P21981	Protein-glutamine gamma-glutamyltransferase 2 OS=Mus musculus GN=Tgm2 PE=1 SV=4 - [TGM2_MOUSE]	686	77.0123	5.09717	10	1.79683e+08	6.32082e+07	1.27861e+08	1.23584e+08	5.83552e+07	1.72471e+08	7.75702e+07	1.97018e+08	1.4902e+08	6.30824e+07	1.61145e+08	6.8365e+08	3.56548e+08	4.00448e+08	2.64005e+08	1.77311e+08	2.15315e+08	3.37512e+08	2.43379e+08	8.37065e+07	1.20582	0.635198		3.24028	0.150805		1.96934	0.111774		2.68721	0.183899		1.6332	0.193939		0.607769	0.381575
P31001	Desmin OS=Mus musculus GN=Des PE=1 SV=3 - [DESM_MOUSE]	469	53.465	5.2749	4	4.8508e+07	2.95706e+07	5.29225e+07	4.3667e+07	1.24058e+07	4.71543e+07	6560000	1.37779e+08	6.38312e+07	6.71805e+07	6.79048e+07	6560000	1.18716e+08	6.43937e+07	5.61606e+07	6.93133e+07	6560000	1.71291e+08	8.2388e+07	8.31401e+07	1.46177	0.636116		1.47465	0.56634		1.88673	0.469647		1.00881	0.991655		1.29072	0.778628		1.27944	0.771586
Q9CRB6	Tubulin polymerization-promoting protein family member 3 OS=Mus musculus GN=Tppp3 PE=1 SV=1 - [TPPP3_MOUSE]	176	18.9537	9.11475	3	1.10326e+08	1.24751e+08	1.16881e+08	1.17319e+08	7.22259e+06	4920000	1.62257e+08	1.14718e+08	9.39649e+07	8.06953e+07	1.18785e+08	4920000	8.07106e+07	6.81387e+07	5.79644e+07	1.73468e+08	2.11668e+08	1.42134e+08	1.75757e+08	3.48238e+07	0.800932	0.643789		0.580796	0.218507		1.4981	0.0465856		0.72515	0.675872		1.87045	0.182277		2.5794	0.05103
Q6URW6	Myosin-14 OS=Mus musculus GN=Myh14 PE=1 SV=1 - [MYH14_MOUSE]	2000	228.446	5.5542	20	32800000	9.45991e+07	1.72773e+08	1.00057e+08	7.01458e+07	1.20226e+08	5.78469e+07	2.12477e+08	1.30183e+08	7.77943e+07	2.55454e+08	1.24966e+08	3.9736e+08	2.5926e+08	1.36237e+08	1.86503e+08	6.99541e+07	1.29986e+08	1.28814e+08	5.82835e+07	1.30109	0.644531		2.59111	0.146323		1.28741	0.613996		1.9915	0.227268		0.989486	0.98171		0.496855	0.202007
P56480	ATP synthase subunit beta, mitochondrial OS=Mus musculus GN=Atp5b PE=1 SV=2 - [ATPB_MOUSE]	529	56.2655	5.33838	13	5.07435e+08	3.82271e+08	2.85475e+08	3.91727e+08	1.11282e+08	5.06731e+08	2.88688e+08	5.28232e+08	4.41217e+08	1.32531e+08	3.39436e+08	4.13121e+08	2.55617e+08	3.36058e+08	7.88062e+07	4.01064e+08	6.57695e+08	3.66636e+08	4.75132e+08	1.59039e+08	1.12634	0.646346		0.857888	0.518514		1.21291	0.498076		0.761661	0.302932		1.07687	0.790684		1.41384	0.246264
P11679	Keratin, type II cytoskeletal 8 OS=Mus musculus GN=Krt8 PE=1 SV=4 - [K2C8_MOUSE]	490	54.5315	5.8208	9	8.41575e+07	1.38404e+08	2.24588e+08	1.4905e+08	7.08178e+07	7.65265e+07	8.80401e+07	1.9958e+08	1.21382e+08	6.79658e+07	4.64655e+08	14760000	1.27013e+08	2.02142e+08	2.34168e+08	2.73717e+08	3.88295e+08	4.73802e+08	3.78605e+08	1.00393e+08	0.814374	0.650948		1.35621	0.726083		2.54012	0.0317861	Up	1.66534	0.596901		3.11911	0.0213005	Up	1.87296	0.296482
Q60710	Deoxynucleoside triphosphate triphosphohydrolase SAMHD1 OS=Mus musculus GN=Samhd1 PE=1 SV=2 - [SAMH1_MOUSE]	627	72.6042	7.95752	2	3280000	5.81213e+07	4.79034e+07	3.64349e+07	2.9164e+07	3280000	3.70246e+07	3.99014e+07	2.67353e+07	2.03638e+07	6.08127e+07	1.40022e+08	6.25455e+07	8.77933e+07	4.52394e+07	8.87192e+07	3280000	3280000	3.17597e+07	4.93283e+07	0.733783	0.661318		2.40959	0.173741		0.871684	0.894457		3.2838	0.100019		1.18793	0.878369		0.361755	0.220656
O35887	Calumenin OS=Mus musculus GN=Calu PE=1 SV=1 - [CALU_MOUSE]	315	37.0405	4.66553	2	3280000	3.44975e+07	3.09889e+07	2.29221e+07	1.71008e+07	3.50045e+07	3280000	5.33466e+07	3.05437e+07	2.53296e+07	4.09915e+07	3280000	3280000	1.58505e+07	2.17727e+07	7.91473e+07	5.67013e+07	3280000	4.63762e+07	3.89733e+07	1.3325	0.688049		0.691493	0.68106		2.02321	0.393881		0.518945	0.488552		1.51836	0.586924		2.92585	0.301844
Q9QZQ8	Core histone macro-H2A.1 OS=Mus musculus OX=10090 GN=Macroh2a1 PE=1 SV=4 - [H2AY_MOUSE]	369	39.2652	9.83252	6	1.22158e+08	3.75622e+07	5.0156e+07	6.99588e+07	4.56424e+07	6.14293e+07	5.56e+07	5.88332e+07	5.86208e+07	2.92042e+06	8.45421e+07	7.72207e+07	6.14572e+07	7.44067e+07	1.17969e+07	2.52877e+08	2.10437e+08	1.02255e+08	1.88523e+08	7.76654e+07	0.837934	0.689766		1.06358	0.878112		2.69477	0.0848201		1.26929	0.0876652		3.21597	0.0443414	Up	2.53369	0.0656289
P37804	Transgelin OS=Mus musculus GN=Tagln PE=1 SV=3 - [TAGL_MOUSE]	201	22.5614	8.80713	2	7.13146e+07	1.39319e+08	9.39237e+07	1.01519e+08	3.46328e+07	1.2604e+08	7.76099e+07	1.34244e+08	1.12631e+08	3.06055e+07	1.31332e+08	1.42767e+08	1.00449e+08	1.24849e+08	2.18913e+07	2.34489e+08	1.99092e+08	9.8363e+07	1.77315e+08	7.06277e+07	1.10946	0.698474		1.22981	0.379841		1.74661	0.170454		1.10848	0.603873		1.5743	0.219233		1.42023	0.286438
Q9JKF1	Ras GTPase-activating-like protein IQGAP1 OS=Mus musculus GN=Iqgap1 PE=1 SV=2 - [IQGA1_MOUSE]	1657	188.624	6.48096	14	8.65077e+07	1.25527e+08	1.68177e+08	1.26737e+08	4.0848e+07	1.03197e+08	1.46179e+08	9.53942e+07	1.14923e+08	2.73481e+07	2.79338e+08	1.32634e+08	2.57478e+08	2.2315e+08	7.91476e+07	3.71316e+08	3.22339e+08	1.70384e+08	2.88013e+08	1.04772e+08	0.906787	0.698594		1.76073	0.134068		2.27252	0.0679165		1.94173	0.0887657		2.50613	0.0503989		1.29067	0.440443
P10493	Nidogen-1 OS=Mus musculus GN=Nid1 PE=1 SV=2 - [NID1_MOUSE]	1245	136.45	5.43994	3	4920000	1.68925e+07	6.74879e+07	2.97668e+07	3.32114e+07	4.95008e+07	4920000	4920000	1.97803e+07	2.57387e+07	3.88971e+07	4920000	6.30314e+07	3.56162e+07	2.91943e+07	5.54686e+07	4.65584e+07	7.12624e+07	5.77632e+07	1.25108e+07	0.664507	0.701688		1.19651	0.830015		1.94052	0.243601		1.80059	0.519844		2.92024	0.0830464		1.62182	0.293678
P09542	Myosin light chain 3 OS=Mus musculus GN=Myl3 PE=1 SV=4 - [MYL3_MOUSE]	204	22.4073	5.09717	7	3.1787e+08	11480000	11480000	1.1361e+08	1.76895e+08	11480000	5.79201e+08	11480000	2.0072e+08	3.27774e+08	11480000	11480000	7.20074e+08	2.47678e+08	4.09107e+08	11480000	11480000	2.11405e+09	7.12337e+08	1.21392e+09	1.76675	0.706142		2.18007	0.629885		6.27001	0.445517		1.23394	0.884217		3.5489	0.519837		2.87606	0.563917
Q61554	Fibrillin-1 OS=Mus musculus GN=Fbn1 PE=1 SV=2 - [FBN1_MOUSE]	2873	312.083	4.91943	8	2.63716e+07	2.90298e+07	6.77974e+07	4.10663e+07	2.3188e+07	5.63347e+07	13120000	8.33487e+07	5.09345e+07	3.54244e+07	3.20905e+07	6.73232e+07	2.15033e+08	1.04816e+08	9.70633e+07	4.25866e+07	13120000	5.83881e+07	3.80316e+07	2.29752e+07	1.2403	0.707083		2.55236	0.330596		0.926103	0.879881		2.05785	0.417488		0.746677	0.62461		0.362842	0.310683
Q9DCV7	Keratin, type II cytoskeletal 7 OS=Mus musculus GN=Krt7 PE=1 SV=1 - [K2C7_MOUSE]	457	50.678	5.87158	10	2.02197e+08	1.61118e+08	1.55829e+08	1.73048e+08	2.53816e+07	1.54499e+08	2.90344e+08	1.34349e+08	1.93064e+08	8.48475e+07	3.48582e+08	9.76357e+07	1.72179e+08	2.06132e+08	1.28873e+08	2.8217e+08	3.10019e+08	3.47966e+08	3.13385e+08	3.30271e+07	1.11567	0.71542		1.19119	0.685154		1.81097	0.00429786		1.06769	0.890464		1.62322	0.083958		1.52031	0.235113
O55103	Periaxin OS=Mus musculus GN=Prx PE=1 SV=1 - [PRAX_MOUSE]	1391	147.595	8.104	6	9840000	5.66195e+07	5.23481e+07	3.96025e+07	2.58634e+07	9840000	9840000	6.98479e+07	2.98426e+07	3.46456e+07	3.85117e+07	7.42817e+07	3.03509e+07	4.77148e+07	2.33667e+07	1.07513e+08	9840000	9840000	4.23976e+07	5.63914e+07	0.753554	0.715731		1.20484	0.707482		1.07058	0.941549		1.59888	0.499968		1.4207	0.758965		0.888563	0.887376
Q60597	2-oxoglutarate dehydrogenase, mitochondrial OS=Mus musculus GN=Ogdh PE=1 SV=3 - [ODO1_MOUSE]	1023	116.375	6.82959	3	2.83415e+07	3.95717e+07	3.38483e+07	3.39205e+07	5.61545e+06	3.29288e+07	3.47067e+07	3.00529e+07	3.25628e+07	2.34839e+06	3.45118e+07	1.13495e+08	4.72457e+07	6.50843e+07	4.2406e+07	7.24628e+07	4920000	3.77713e+07	3.83847e+07	3.37756e+07	0.959973	0.718903		1.91873	0.275566		1.13161	0.832404		1.99873	0.255402		1.17879	0.780658		0.589768	0.441713
P80317	T-complex protein 1 subunit zeta OS=Mus musculus GN=Cct6a PE=1 SV=3 - [TCPZ_MOUSE]	531	57.9677	7.07861	4	6560000	1.85466e+08	3.8861e+07	7.69623e+07	9.53447e+07	6.14193e+07	4.63667e+07	6.17592e+07	5.65151e+07	8.79037e+06	6.96482e+07	2.13133e+09	7.64535e+07	7.59145e+08	1.18836e+09	1.17965e+08	5.75528e+07	8.21866e+07	8.59016e+07	3.0377e+07	0.734321	0.730223		9.86385	0.377735		1.11615	0.884529		13.4326	0.363691		1.51998	0.182785		0.113156	0.38216
O54931	A-kinase anchor protein 2 OS=Mus musculus GN=Akap2 PE=1 SV=3 - [AKAP2_MOUSE]	893	98.5186	5.21143	2	3280000	2.1143e+07	1.74302e+07	1.39511e+07	9.42602e+06	5.43655e+07	3280000	3280000	2.03085e+07	2.94942e+07	3.41052e+07	1.39488e+08	7.1539e+07	8.17108e+07	5.34228e+07	4.414e+07	3280000	3.46682e+07	2.73627e+07	2.13872e+07	1.4557	0.740085		5.85696	0.0965142		1.96134	0.376528		4.02348	0.156327		1.34735	0.754199		0.334873	0.177215
P58252	Elongation factor 2 OS=Mus musculus GN=Eef2 PE=1 SV=2 - [EF2_MOUSE]	858	95.2529	6.82959	10	1.13718e+08	2.12291e+08	1.10543e+08	1.45517e+08	5.78491e+07	9.23968e+07	2.10977e+08	7.77259e+07	1.27033e+08	7.30666e+07	2.11512e+08	1.28806e+08	1.72952e+08	1.7109e+08	4.13846e+07	3.54846e+08	5.13692e+08	2.93437e+08	3.87325e+08	1.13663e+08	0.872976	0.748493		1.17574	0.567207		2.66171	0.0303886	Up	1.34682	0.41489		3.049	0.0289293	Up	2.26386	0.0363535	Up
O09131	Glutathione S-transferase omega-1 OS=Mus musculus GN=Gsto1 PE=1 SV=2 - [GSTO1_MOUSE]	240	27.4799	7.35693	7	11480000	8.12867e+07	11480000	3.47489e+07	4.03029e+07	11480000	6.90689e+07	5.31975e+07	4.45821e+07	2.97454e+07	11480000	4.50056e+08	1.14157e+08	1.91898e+08	2.2939e+08	1.4532e+08	1.47282e+08	11480000	1.01361e+08	7.7845e+07	1.28298	0.75095		5.52241	0.307432		2.91694	0.258472		4.30436	0.331886		2.27357	0.303347		0.528201	0.552679
Q62523	Zyxin OS=Mus musculus GN=Zyx PE=1 SV=2 - [ZYX_MOUSE]	564	60.5068	6.40479	2	3280000	4.83934e+07	4.32078e+07	3.16271e+07	2.46858e+07	4.84437e+07	3280000	6.71438e+07	3.96225e+07	3.2833e+07	4.22351e+07	1.38475e+08	6.18653e+07	8.08584e+07	5.08535e+07	4.22925e+07	3280000	3280000	1.62842e+07	2.25239e+07	1.2528	0.752969		2.55662	0.205931		0.51488	0.470996		2.04072	0.30341		0.410983	0.367406		0.201391	0.114674
Q9QUH0	Glutaredoxin-1 OS=Mus musculus GN=Glrx PE=1 SV=3 - [GLRX1_MOUSE]	107	11.8631	8.36768	3	4920000	1.7646e+07	1.20574e+07	1.15411e+07	6.37867e+06	4920000	3.46099e+07	4920000	1.48166e+07	1.71415e+07	3.40726e+07	4920000	1.9275e+07	1.94225e+07	1.45769e+07	7.41403e+07	1.29803e+08	5.00141e+07	8.46525e+07	4.09201e+07	1.28381	0.771903		1.6829	0.439291		7.33487	0.0377429	Up	1.31086	0.740837		5.71334	0.0526361		4.35847	0.0599893
P20801	Troponin C, skeletal muscle OS=Mus musculus GN=Tnnc2 PE=1 SV=2 - [TNNC2_MOUSE]	160	18.0984	4.1958	2	2.02062e+08	3280000	3280000	6.95408e+07	1.14767e+08	3280000	1.29907e+08	3280000	4.54888e+07	7.31079e+07	3280000	3280000	1.66735e+08	5.77649e+07	9.43706e+07	3280000	3280000	4.28748e+08	1.45103e+08	2.45644e+08	0.654132	0.774763		0.830662	0.897448		2.08658	0.654533		1.26987	0.867289		3.18985	0.537713		2.51195	0.596172
P70296	Phosphatidylethanolamine-binding protein 1 OS=Mus musculus GN=Pebp1 PE=1 SV=3 - [PEBP1_MOUSE]	187	20.8173	5.40186	3	4.54932e+07	4.45783e+07	4920000	3.16638e+07	2.31654e+07	4920000	1.20831e+08	4920000	4.35571e+07	6.69215e+07	2.68588e+07	4920000	2.81317e+07	1.99702e+07	1.30494e+07	1.15319e+08	7.04726e+07	4920000	6.35704e+07	5.55221e+07	1.37561	0.785598		0.630693	0.488634		2.00767	0.410284		0.458482	0.581332		1.45947	0.71052		3.18327	0.256076
Q8BXK9	Chloride intracellular channel protein 5 OS=Mus musculus GN=Clic5 PE=1 SV=1 - [CLIC5_MOUSE]	251	28.2694	5.93506	8	13120000	1.31138e+08	2.00939e+08	1.15066e+08	9.49354e+07	2.87436e+08	13120000	1.27991e+08	1.42849e+08	1.3776e+08	2.1429e+08	8.94962e+08	4.17851e+08	5.09034e+08	3.49377e+08	2.78214e+08	13120000	6.08841e+07	1.17406e+08	1.41297e+08	1.24146	0.787914		4.42386	0.132548		1.02034	0.982143		3.56344	0.166521		0.821888	0.834231		0.230645	0.146257
Q91V92	ATP-citrate synthase OS=Mus musculus GN=Acly PE=1 SV=1 - [ACLY_MOUSE]	1091	119.651	7.44482	2	8.76087e+07	5.38e+07	1.58918e+07	5.24335e+07	3.5878e+07	5.09247e+07	4.37281e+07	4.57448e+07	4.67992e+07	3.71235e+06	2.9304e+07	3280000	1.76715e+07	1.67518e+07	1.30364e+07	3.76284e+07	4.2797e+07	3.34708e+07	3.79654e+07	4.67224e+06	0.892544	0.800117		0.319487	0.180757		0.724068	0.526661		0.357951	0.0184668	Down	0.811241	0.0623755		2.26634	0.0567892
Q61171	Peroxiredoxin-2 OS=Mus musculus GN=Prdx2 PE=1 SV=3 - [PRDX2_MOUSE]	198	21.7651	5.41455	7	6.67674e+08	8.03283e+08	6.13247e+08	6.94735e+08	9.78656e+07	6.64163e+08	9.60661e+08	5.60431e+08	7.28418e+08	2.07708e+08	5.04561e+08	1.22393e+09	4.54245e+08	7.2758e+08	4.30591e+08	9.17229e+08	8.37467e+08	8.3108e+08	8.61925e+08	4.80009e+07	1.04848	0.811952		1.04728	0.903707		1.24065	0.0565885		0.998849	0.997722		1.18328	0.339053		1.18465	0.619697
Q68FD5	Clathrin heavy chain 1 OS=Mus musculus GN=Cltc PE=1 SV=3 - [CLH1_MOUSE]	1675	191.435	5.69385	18	2.00935e+08	3.07163e+08	3.67266e+08	2.91788e+08	8.42247e+07	3.08244e+08	3.11288e+08	2.91703e+08	3.03745e+08	1.0539e+07	4.84298e+08	4.03789e+08	3.38324e+08	4.08804e+08	7.31161e+07	4.70018e+08	6.5466e+08	3.76344e+08	5.0034e+08	1.41614e+08	1.04098	0.819248		1.40103	0.143346		1.71474	0.0934499		1.34588	0.0694456		1.64724	0.074527		1.22391	0.376141
P07310	Creatine kinase M-type OS=Mus musculus GN=Ckm PE=1 SV=1 - [KCRM_MOUSE]	381	43.0178	7.06396	8	5.96444e+08	13120000	13120000	2.07561e+08	3.36782e+08	4.90808e+07	7.79748e+08	13120000	2.80649e+08	4.32605e+08	13120000	13120000	3.49149e+08	1.2513e+08	1.94007e+08	13120000	13120000	1.12069e+09	3.8231e+08	6.39457e+08	1.35213	0.828718		0.602857	0.73197		1.84192	0.696874		0.445858	0.60031		1.36223	0.830774		3.05531	0.541507
P50405	Pulmonary surfactant-associated protein B OS=Mus musculus GN=Sftpb PE=1 SV=1 - [PSPB_MOUSE]	377	41.7002	6.20166	7	1.0554e+08	2.47286e+08	9.57897e+07	1.49538e+08	8.47917e+07	2.11938e+08	1.14817e+08	1.60842e+08	1.62532e+08	4.85822e+07	1.01369e+08	1.1926e+08	1.74121e+08	1.31583e+08	3.79093e+07	4.41661e+08	3.52281e+08	5.91616e+07	2.84368e+08	2.00089e+08	1.08689	0.829157		0.879929	0.754572		1.90164	0.343044		0.809582	0.433445		1.74961	0.363351		2.16113	0.263623
P26231	Catenin alpha-1 OS=Mus musculus GN=Ctnna1 PE=1 SV=1 - [CTNA1_MOUSE]	906	100.044	6.22705	7	11480000	2.70788e+07	5.77087e+07	3.20892e+07	2.35181e+07	11480000	11480000	6.01676e+07	2.77092e+07	2.81098e+07	2.98417e+07	11480000	3.69303e+07	2.6084e+07	1.31347e+07	5.3214e+07	11480000	11480000	2.53913e+07	2.40951e+07	0.863507	0.846127		0.81286	0.719062		0.791274	0.747787		0.941348	0.932073		0.91635	0.918872		0.973444	0.967224
P05064	Fructose-bisphosphate aldolase A OS=Mus musculus GN=Aldoa PE=1 SV=2 - [ALDOA_MOUSE]	364	39.3313	8.08936	9	8.04389e+07	6.59147e+07	4.21745e+07	6.28427e+07	1.93163e+07	5.59093e+07	1.41222e+08	14760000	7.06304e+07	6.45034e+07	3.40909e+07	14760000	1.37115e+08	6.19885e+07	6.57751e+07	14760000	14760000	3.26122e+08	1.18547e+08	1.79765e+08	1.12392	0.850998		0.986407	0.983814		1.88641	0.621861		0.877646	0.878807		1.67842	0.6863		1.91241	0.635772
Q9CZ13	Cytochrome b-c1 complex subunit 1, mitochondrial OS=Mus musculus GN=Uqcrc1 PE=1 SV=2 - [QCR1_MOUSE]	480	52.8185	6.21436	2	3280000	4.7477e+07	3.0612e+07	2.7123e+07	2.23041e+07	4.69965e+07	3280000	4.24458e+07	3.09074e+07	2.4034e+07	5.3643e+07	8.93947e+07	4.31099e+07	6.20492e+07	2.42605e+07	5.66586e+07	7.50681e+07	3.83542e+07	5.66936e+07	1.8357e+07	1.13953	0.851303		2.2877	0.140306		2.09024	0.150902		2.00758	0.189371		1.8343	0.213775		0.913688	0.775643
Q91V88	Nephronectin OS=Mus musculus GN=Npnt PE=1 SV=1 - [NPNT_MOUSE]	561	61.4499	8.35303	5	8200000	4.37859e+07	1.05044e+08	5.23432e+07	4.89857e+07	5.58617e+07	8200000	7.32208e+07	4.57608e+07	3.36667e+07	4.37309e+07	8200000	4.68844e+07	3.29384e+07	2.14821e+07	8.70241e+07	5.54468e+07	4.76613e+07	6.33774e+07	2.08454e+07	0.874246	0.857235		0.629278	0.563866		1.21081	0.737744		0.719796	0.607776		1.38497	0.483949		1.92412	0.152983
Q9EPC1	Alpha-parvin OS=Mus musculus GN=Parva PE=1 SV=1 - [PARVA_MOUSE]	372	42.3035	5.94775	3	4920000	6.06163e+07	5.25453e+07	3.93605e+07	3.00981e+07	4.10132e+07	4920000	8.89086e+07	4.49473e+07	4.21323e+07	2.77241e+07	4920000	6.21005e+07	3.15815e+07	2.87847e+07	5.53657e+07	4920000	3.83081e+07	3.28646e+07	2.56596e+07	1.14194	0.860849		0.802365	0.762508		0.834963	0.790168		0.702635	0.673577		0.731181	0.693218		1.04063	0.956806
Q62261	Spectrin beta chain, non-erythrocytic 1 OS=Mus musculus GN=Sptbn1 PE=1 SV=2 - [SPTB2_MOUSE]	2363	274.052	5.57959	19	1.10277e+08	1.36029e+08	2.86352e+08	1.77553e+08	9.50985e+07	2.06693e+08	1.15686e+08	1.7727e+08	1.6655e+08	4.64409e+07	1.56841e+08	1.73518e+08	2.69555e+08	1.99971e+08	6.08355e+07	2.4211e+08	1.11539e+08	8.24194e+07	1.45356e+08	8.50468e+07	0.938032	0.865853		1.12626	0.748199		0.818664	0.684596		1.20067	0.491545		0.872747	0.724062		0.726885	0.416805
P13597	Intercellular adhesion molecule 1 OS=Mus musculus GN=Icam1 PE=1 SV=1 - [ICAM1_MOUSE]	537	58.8072	6.12549	5	1.19305e+08	1.82598e+08	9.82757e+07	1.33393e+08	4.38912e+07	6.78818e+07	9.30348e+07	2.75147e+08	1.45354e+08	1.13105e+08	1.51917e+08	1.9816e+08	2.04769e+08	1.84949e+08	2.87967e+07	2.32025e+08	1.72771e+08	1.37719e+08	1.80838e+08	4.7668e+07	1.08967	0.872699		1.38649	0.16415		1.35568	0.273506		1.2724	0.588377		1.24412	0.642855		0.977776	0.904449
Q61001	Laminin subunit alpha-5 OS=Mus musculus GN=Lama5 PE=1 SV=4 - [LAMA5_MOUSE]	3718	403.792	6.72705	10	16400000	8.4741e+07	1.19421e+08	7.35208e+07	5.24192e+07	1.13367e+08	4.66567e+07	7.79886e+07	7.93374e+07	3.33755e+07	4.27325e+07	16400000	1.48129e+08	6.90871e+07	6.97068e+07	3.33861e+08	4.7692e+07	6.68627e+07	1.49472e+08	1.59973e+08	1.07911	0.879071		0.939694	0.934069		2.03306	0.478203		0.870801	0.829577		1.88401	0.498558		2.16353	0.469624
Q9CQV8	14-3-3 protein beta/alpha OS=Mus musculus GN=Ywhab PE=1 SV=3 - [1433B_MOUSE]	246	28.0689	4.83057	7	1.66266e+08	1.71917e+08	1.54409e+08	1.64197e+08	8.93526e+06	1.25099e+08	1.52336e+08	2.04143e+08	1.60526e+08	4.01534e+07	2.30024e+08	3.06507e+08	2.33331e+08	2.56621e+08	4.32347e+07	2.61191e+08	1.41505e+08	1.5875e+08	1.87149e+08	6.46997e+07	0.977641	0.884636		1.56288	0.0222384		1.13978	0.575627		1.59863	0.0477881		1.16585	0.577481		0.729281	0.196924
Q8VEK3	Heterogeneous nuclear ribonucleoprotein U OS=Mus musculus GN=Hnrnpu PE=1 SV=1 - [HNRPU_MOUSE]	800	87.8627	6.23975	7	6.84099e+07	2.24743e+08	6.26089e+07	1.18587e+08	9.19794e+07	1.21336e+08	8.76847e+07	1.23842e+08	1.10954e+08	2.01907e+07	1.64287e+08	11480000	11480000	6.24156e+07	8.82231e+07	1.35463e+08	1.71249e+08	1.08969e+08	1.38561e+08	3.12554e+07	0.935631	0.89513		0.526326	0.48778		1.16843	0.739744		0.562536	0.405512		1.24881	0.26814		2.21997	0.231593
Q99K41	EMILIN-1 OS=Mus musculus GN=Emilin1 PE=1 SV=1 - [EMIL1_MOUSE]	1017	107.518	5.30029	4	6560000	6560000	5.42426e+07	2.24542e+07	2.75296e+07	6560000	6560000	4.60124e+07	1.97108e+07	2.27779e+07	2.94805e+07	6560000	1.00524e+08	4.55215e+07	4.89929e+07	9.41658e+07	6.25737e+07	6560000	5.44332e+07	4.43666e+07	0.877823	0.900627		2.02731	0.516374		2.42419	0.348578		2.30947	0.454497		2.76159	0.294306		1.19577	0.826815
E9PV24	Fibrinogen alpha chain OS=Mus musculus GN=Fga PE=1 SV=1 - [FIBA_MOUSE]	789	87.3753	6.11279	6	1.64711e+08	3.21871e+07	2.69638e+07	7.46206e+07	7.80642e+07	1.7802e+08	9840000	9840000	6.59e+07	9.70988e+07	9840000	9840000	3.35192e+07	1.77331e+07	1.36712e+07	1.3775e+08	9840000	1.73059e+08	1.06883e+08	8.58759e+07	0.883134	0.909351		0.237643	0.281661		1.43235	0.655319		0.269091	0.442808		1.6219	0.613081		6.02732	0.150432
Q8K2I3	Dimethylaniline monooxygenase [N-oxide-forming] 2 OS=Mus musculus GN=Fmo2 PE=1 SV=3 - [FMO2_MOUSE]	535	60.9354	8.47021	6	1.68128e+08	3.5819e+08	2.99621e+08	2.75313e+08	9.73347e+07	2.98495e+08	2.37673e+08	3.11762e+08	2.82643e+08	3.95059e+07	3.41374e+08	9840000	2.40566e+08	1.9726e+08	1.69957e+08	3.23269e+08	2.77034e+08	2.95013e+08	2.98439e+08	2.3307e+07	1.02663	0.909627		0.716494	0.527991		1.084	0.709458		0.697912	0.444421		1.05588	0.582987		1.51292	0.364742
P62962	Profilin-1 OS=Mus musculus GN=Pfn1 PE=1 SV=2 - [PROF1_MOUSE]	140	14.9475	8.27979	3	2.47194e+08	3.59152e+08	3.66822e+08	3.24389e+08	6.69631e+07	4.73444e+08	4.39974e+08	4920000	3.06113e+08	2.61377e+08	5.50534e+08	4920000	3.71717e+07	1.97542e+08	3.06125e+08	7.34729e+08	8.6445e+08	5.62251e+08	7.20477e+08	1.51603e+08	0.943658	0.912259		0.608965	0.521869		2.22102	0.014383	Up	0.645324	0.664691		2.35363	0.0763853		3.64721	0.0568967
Q8VIJ6	Splicing factor, proline- and glutamine-rich OS=Mus musculus GN=Sfpq PE=1 SV=1 - [SFPQ_MOUSE]	699	75.3943	9.43701	2	2.63479e+07	2.0856e+07	1.59939e+07	2.10659e+07	5.18023e+06	2.54326e+07	3280000	3.80939e+07	2.22688e+07	1.76213e+07	2.30762e+07	3280000	5.01325e+07	2.54963e+07	2.35198e+07	8.43599e+07	4.39777e+07	4.53933e+07	5.79103e+07	2.2917e+07	1.0571	0.91515		1.21031	0.765957		2.749	0.0531982		1.14493	0.858406		2.60051	0.0995943		2.27133	0.162505
Q00623	Apolipoprotein A-I OS=Mus musculus GN=Apoa1 PE=1 SV=2 - [APOA1_MOUSE]	264	30.5966	5.73193	7	2.61643e+08	1.52783e+08	1.1441e+08	1.76279e+08	7.63767e+07	1.4128e+08	2.49707e+08	1.53856e+08	1.81614e+08	5.93039e+07	1.97676e+08	11480000	9.33137e+07	1.00823e+08	9.33246e+07	1.02796e+08	6.28943e+07	1.34131e+08	9.99403e+07	3.57041e+07	1.03027	0.928459		0.571952	0.339433		0.566944	0.19189		0.555149	0.274374		0.550289	0.110489		0.991245	0.988524
Q6IRU2	Tropomyosin alpha-4 chain OS=Mus musculus GN=Tpm4 PE=1 SV=3 - [TPM4_MOUSE]	248	28.4504	4.67822	10	16400000	6.97702e+07	5.27056e+07	4.62919e+07	2.7257e+07	16400000	16400000	1.15104e+08	4.93012e+07	5.69865e+07	1.68556e+08	16400000	2.42073e+08	1.42343e+08	1.15098e+08	1.42288e+08	16400000	3.07005e+08	1.55231e+08	1.45734e+08	1.06501	0.938205		3.0749	0.232301		3.3533	0.272078		2.88722	0.277874		3.14863	0.306052		1.09054	0.910118
P01027	Complement C3 OS=Mus musculus GN=C3 PE=1 SV=3 - [CO3_MOUSE]	1663	186.366	6.72705	8	7.03679e+07	2.92589e+07	2.87077e+07	4.27782e+07	2.3895e+07	13120000	9.49471e+07	13120000	4.03957e+07	4.72429e+07	1.23065e+08	13120000	5.76036e+07	6.45963e+07	5.53052e+07	6.46605e+07	5.71633e+07	5.97229e+07	6.05155e+07	3.81093e+06	0.944306	0.941615		1.51003	0.564516		1.41464	0.273044		1.59909	0.595298		1.49807	0.502965		0.936827	0.904698
P24549	Retinal dehydrogenase 1 OS=Mus musculus GN=Aldh1a1 PE=1 SV=5 - [AL1A1_MOUSE]	501	54.4328	7.79639	21	1.4981e+09	2.66159e+09	1.87165e+09	2.01045e+09	5.94032e+08	2.1049e+09	1.88111e+09	2.10189e+09	2.0293e+09	1.28347e+08	1.1158e+09	8.56328e+09	1.96552e+09	3.88153e+09	4.07671e+09	2.20217e+09	1.89049e+09	9.20934e+08	1.6712e+09	6.68176e+08	1.00938	0.959719		1.93068	0.475475		0.831257	0.54693		1.91274	0.475524		0.823533	0.413541		0.430551	0.406521
P04247	Myoglobin OS=Mus musculus GN=Mb PE=1 SV=3 - [MYG_MOUSE]	154	17.059	7.62061	6	2.39028e+08	4.36211e+07	9840000	9.74963e+07	1.23728e+08	9840000	2.65236e+08	9840000	9.49719e+07	1.47453e+08	9840000	9840000	8.46319e+07	3.47706e+07	4.31811e+07	4.71979e+07	1.36015e+08	3.52308e+08	1.78507e+08	1.5693e+08	0.974107	0.982965		0.356635	0.453683		1.83091	0.521301		0.366115	0.534594		1.87958	0.538452		5.13384	0.200859
Q9EQP2	EH domain-containing protein 4 OS=Mus musculus GN=Ehd4 PE=1 SV=1 - [EHD4_MOUSE]	541	61.4415	6.75635	7	1.06954e+08	2.23482e+08	2.71608e+08	2.00681e+08	8.46618e+07	2.23871e+08	1.70694e+08	2.04835e+08	1.998e+08	2.69435e+07	1.64827e+08	11480000	1.28724e+08	1.01677e+08	8.01717e+07	1.86156e+08	1.40566e+08	1.35302e+08	1.54008e+08	2.79653e+07	0.995608	0.987115		0.50666	0.21533		0.767424	0.415853		0.508895	0.114874		0.77081	0.110635		1.51467	0.345897
Q05793	Basement membrane-specific heparan sulfate proteoglycan core protein OS=Mus musculus GN=Hspg2 PE=1 SV=1 - [PGBM_MOUSE]	3707	398.039	6.31592	11	5.57563e+07	8.37738e+07	2.81882e+08	1.40471e+08	1.23265e+08	1.80999e+08	3.98966e+07	1.97222e+08	1.39373e+08	8.65297e+07	1.16168e+08	1.19875e+08	1.65273e+08	1.33772e+08	2.73439e+07	1.60165e+08	1.0846e+08	1.08533e+08	1.25719e+08	2.9831e+07	0.992182	0.990528		0.952312	0.9312		0.894983	0.850163		0.959816	0.920018		0.902035	0.808865		0.939801	0.747695
P11276	Fibronectin OS=Mus musculus GN=Fn1 PE=1 SV=4 - [FINC_MOUSE]	2477	272.368	5.59229	9	14760000	4.01974e+07	3.64588e+07	3.04721e+07	1.37349e+07	ND	ND	ND	N/A	N/A	2.83409e+08	1.69486e+08	9.04486e+07	1.81114e+08	9.70042e+07	4.53515e+08	2.49286e+08	1.44522e+08	2.82441e+08	1.57142e+08	0.484378	0.118613		5.94362	0.0562016		9.26884	0.0505015		12.2706	0.041131	Up	19.1356	0.0419515	Up	1.55946	0.395749
P47911	60S ribosomal protein L6 OS=Mus musculus GN=Rpl6 PE=1 SV=3 - [RL6_MOUSE]	296	33.4889	10.6968	6	9840000	1.17009e+08	9.3352e+07	7.34002e+07	5.63012e+07	ND	ND	ND	N/A	N/A	4.47762e+07	9840000	2.02278e+07	2.4948e+07	1.79401e+07	1.03492e+08	1.94048e+08	9840000	1.0246e+08	9.21081e+07	0.13406	0.122203		0.33989	0.22857		1.39591	0.665294		2.53537	0.218424		10.4126	0.156531		4.10694	0.225758
Q01730	Ras suppressor protein 1 OS=Mus musculus GN=Rsu1 PE=1 SV=3 - [RSU1_MOUSE]	277	31.5307	8.88037	3	4920000	8.59866e+07	6.67062e+07	5.25376e+07	4.23499e+07	ND	ND	ND	N/A	N/A	3.75685e+07	4920000	4920000	1.58028e+07	1.88496e+07	4.61676e+07	4920000	4920000	1.86692e+07	2.38143e+07	0.0936472	0.123311		0.300791	0.241812		0.355349	0.293799		3.21196	0.373901		3.79455	0.373901		1.18138	0.878079
P35242	Pulmonary surfactant-associated protein A OS=Mus musculus GN=Sftpa1 PE=1 SV=1 - [SFTPA_MOUSE]	248	26.1407	5.42725	3	4920000	3.97133e+07	5.69538e+07	3.38624e+07	2.65057e+07	ND	ND	ND	N/A	N/A	1.74419e+08	4920000	4920000	6.14197e+07	9.78603e+07	7.41073e+07	7.47356e+07	4920000	5.12543e+07	4.01279e+07	0.145294	0.131557		1.8138	0.662323		1.51361	0.565036		12.4837	0.373901		10.4175	0.116125		0.834493	0.875865
Q8BH95	Enoyl-CoA hydratase, mitochondrial OS=Mus musculus GN=Echs1 PE=1 SV=1 - [ECHM_MOUSE]	290	31.4542	8.48486	3	4920000	1.54045e+07	1.07177e+07	1.03474e+07	5.25206e+06	ND	ND	ND	N/A	N/A	4920000	3.59642e+07	4.14874e+07	2.74572e+07	1.97122e+07	4920000	4920000	3.30537e+07	1.42979e+07	1.6243e+07	0.475482	0.147972		2.65354	0.219958		1.38179	0.709036		5.58073	0.118764		2.90608	0.373901		0.520734	0.422638
P46735	Unconventional myosin-Ib OS=Mus musculus GN=Myo1b PE=1 SV=3 - [MYO1B_MOUSE]	1107	128.483	9.26123	3	4920000	3.36829e+07	6.14523e+07	3.33517e+07	2.82676e+07	ND	ND	ND	N/A	N/A	4.20198e+07	1.49499e+08	3.92673e+07	7.69285e+07	6.28625e+07	3.36194e+07	4920000	4920000	1.44865e+07	1.65696e+07	0.147519	0.156452		2.30658	0.335005		0.434355	0.375088		15.6359	0.118252		2.94441	0.373901		0.188311	0.171516
P15532	Nucleoside diphosphate kinase A OS=Mus musculus GN=Nme1 PE=1 SV=1 - [NDKA_MOUSE]	152	17.1969	7.37158	3	2.0033e+08	2.43896e+08	1.62883e+08	2.02369e+08	4.05451e+07	1.45621e+08	1.80279e+08	1.46674e+08	1.57525e+08	1.97126e+07	2.06932e+08	4920000	7.52522e+07	9.57015e+07	1.02547e+08	ND	ND	ND	N/A	N/A	0.778401	0.160007		0.472905	0.169155		0.024312	0.00108194	Down	0.607534	0.363118		0.0312332	0.000178929	Down	0.0514099	0.199971
Q6PIE5	Sodium/potassium-transporting ATPase subunit alpha-2 OS=Mus musculus GN=Atp1a2 PE=1 SV=1 - [AT1A2_MOUSE]	1020	112.145	5.5542	2	ND	ND	ND	N/A	N/A	5.49935e+07	3280000	1.12403e+08	5.68921e+07	5.45862e+07	2.99357e+07	1.9329e+08	3.86998e+07	8.73084e+07	9.1887e+07	7.30167e+07	3280000	1.76355e+08	8.42173e+07	8.70794e+07	17.3452	0.164135		26.6184	0.188386		25.676	0.182711		1.53463	0.647901		1.4803	0.669073		0.964595	0.968292
Q9D6R2	Isocitrate dehydrogenase [NAD] subunit alpha, mitochondrial OS=Mus musculus GN=Idh3a PE=1 SV=1 - [IDH3A_MOUSE]	366	39.6131	6.72705	2	2.73767e+07	3280000	1.36317e+07	1.47628e+07	1.20881e+07	ND	ND	ND	N/A	N/A	3280000	6.73323e+07	3.76127e+07	3.6075e+07	3.20538e+07	3.29523e+07	3280000	3.09316e+07	2.2388e+07	1.65788e+07	0.22218	0.17525		2.44364	0.341886		1.51651	0.554821		10.9985	0.151069		6.82561	0.116611		0.620595	0.547107
Q8VEM8	Phosphate carrier protein, mitochondrial OS=Mus musculus GN=Slc25a3 PE=1 SV=1 - [MPCP_MOUSE]	357	39.6065	9.26123	2	1.57755e+07	4.63769e+07	4.65967e+07	3.62497e+07	1.77315e+07	3280000	4.25386e+07	3280000	1.63662e+07	2.2666e+07	3.00513e+07	3280000	3280000	1.22038e+07	1.54564e+07	ND	ND	ND	N/A	N/A	0.451485	0.297488		0.336658	0.151334		0.0904835	0.0322635	Down	0.745668	0.805691		0.200413	0.373901		0.26877	0.373901
Q922U2	Keratin, type II cytoskeletal 5 OS=Mus musculus GN=Krt5 PE=1 SV=1 - [K2C5_MOUSE]	580	61.7286	7.75244	4	6560000	7.55883e+07	5.58126e+08	2.13425e+08	3.00509e+08	ND	ND	ND	N/A	N/A	5.39209e+07	6560000	3.07006e+08	1.22496e+08	1.61536e+08	6560000	6560000	6.04691e+08	2.05937e+08	3.45331e+08	0.0307368	0.299036		0.573952	0.668339		0.964915	0.978755		18.6731	0.281715		31.3928	0.373901		1.68118	0.723888
O55131	Septin-7 OS=Mus musculus GN=Sept7 PE=1 SV=1 - [SEPT7_MOUSE]	436	50.5179	8.57275	2	3280000	1.61996e+07	3280000	7.58654e+06	7.45915e+06	3280000	2.0013e+07	3.69113e+07	2.00681e+07	1.68157e+07	3280000	3280000	2.46962e+07	1.04187e+07	1.23647e+07	ND	ND	ND	N/A	N/A	2.64522	0.305096		1.37332	0.751164		0.432344	0.373901		0.51917	0.468148		0.163444	0.15883		0.314817	0.373901
P97822	Acidic leucine-rich nuclear phosphoprotein 32 family member E OS=Mus musculus GN=Anp32e PE=1 SV=2 - [AN32E_MOUSE]	260	29.6044	3.87842	2	3280000	3280000	1.22852e+07	6.28174e+06	5.19916e+06	ND	ND	ND	N/A	N/A	2.90372e+07	3280000	2.66207e+07	1.9646e+07	1.42248e+07	7.17737e+07	5.81747e+07	3280000	4.44095e+07	3.62624e+07	0.522149	0.373901		3.12748	0.201142		7.06962	0.145777		5.98963	0.117079		13.5395	0.120926		2.26049	0.332648
P08730	Keratin, type I cytoskeletal 13 OS=Mus musculus GN=Krt13 PE=1 SV=2 - [K1C13_MOUSE]	437	47.7243	4.85596	14	ND	ND	ND	N/A	N/A	22960000	1.5792e+09	22960000	5.41707e+08	8.98496e+08	22960000	22960000	4.45195e+09	1.49929e+09	2.55708e+09	22960000	22960000	2.36969e+09	8.05203e+08	1.35488e+09	23.5935	0.373901		65.3001	0.373901		35.0698	0.373901		2.76772	0.573648		1.48642	0.792841		0.537056	0.699144
P07744	Keratin, type II cytoskeletal 4 OS=Mus musculus GN=Krt4 PE=1 SV=2 - [K2C4_MOUSE]	525	56.2484	8.14795	18	ND	ND	ND	N/A	N/A	29520000	1.45631e+09	29520000	5.05116e+08	8.23757e+08	29520000	29520000	4.52927e+09	1.52944e+09	2.59793e+09	29520000	29520000	3.61873e+09	1.22592e+09	2.07223e+09	17.111	0.373901		51.8102	0.373901		41.5286	0.373901		3.02789	0.550565		2.42701	0.60544		0.801551	0.881969
Q61414	Keratin, type I cytoskeletal 15 OS=Mus musculus GN=Krt15 PE=1 SV=2 - [K1C15_MOUSE]	452	49.1071	4.85596	4	ND	ND	ND	N/A	N/A	6560000	2.45299e+08	6560000	8.61396e+07	1.37836e+08	6560000	6560000	1.56057e+09	5.24564e+08	8.9721e+08	6560000	6560000	4.27114e+08	1.46745e+08	2.42807e+08	13.131	0.373901		79.9641	0.373901		22.3696	0.373901		6.0897	0.449906		1.70357	0.726031		0.279746	0.520229
Q5SX39	Myosin-4 OS=Mus musculus GN=Myh4 PE=2 SV=1 - [MYH4_MOUSE]	1939	222.72	5.74463	13	ND	ND	ND	N/A	N/A	21320000	5.23497e+08	21320000	1.88712e+08	2.89932e+08	21320000	21320000	1.18585e+08	5.37418e+07	5.61562e+07	21320000	4.3064e+07	2.05395e+09	7.06112e+08	1.16731e+09	8.85143	0.373901		2.52072	0.373901		33.1197	0.367049		0.284782	0.47289		3.74174	0.497623		13.139	0.388364
Q9DB77	Cytochrome b-c1 complex subunit 2, mitochondrial OS=Mus musculus GN=Uqcrc2 PE=1 SV=1 - [QCR2_MOUSE]	453	48.205	9.24658	3	ND	ND	ND	N/A	N/A	8.91656e+07	4920000	4920000	3.30019e+07	4.86392e+07	4920000	4920000	7.28879e+07	2.7576e+07	3.92413e+07	2.20497e+07	3.32156e+07	4920000	2.00618e+07	1.42522e+07	6.7077	0.373901		5.60487	0.373901		4.0776	0.139572		0.835588	0.887744		0.607898	0.681198		0.72751	0.770811
P05977	Myosin light chain 1/3, skeletal muscle isoform OS=Mus musculus GN=Myl1 PE=1 SV=2 - [MYL1_MOUSE]	188	20.5814	5.03369	3	ND	ND	ND	N/A	N/A	4920000	6.01289e+07	4920000	2.3323e+07	3.18749e+07	4920000	4920000	5.69239e+07	2.22546e+07	3.00244e+07	4920000	4920000	2.80309e+08	9.67164e+07	1.58996e+08	4.74044	0.373901		4.5233	0.373901		19.6578	0.373901		0.954193	0.968318		4.14683	0.476903		4.3459	0.470043
Q08189	Protein-glutamine gamma-glutamyltransferase E OS=Mus musculus GN=Tgm3 PE=1 SV=2 - [TGM3_MOUSE]	693	77.2609	6.81494	2	ND	ND	ND	N/A	N/A	3280000	2.71878e+07	3280000	1.12493e+07	1.38032e+07	3280000	3280000	1.19376e+08	4.19787e+07	6.70281e+07	3280000	3280000	8.17024e+07	2.94208e+07	4.52772e+07	3.42965	0.373901		12.7984	0.373901		8.96975	0.373901		3.73168	0.480153		2.61535	0.542472		0.700851	0.801304
P14733	Lamin-B1 OS=Mus musculus GN=Lmnb1 PE=1 SV=3 - [LMNB1_MOUSE]	588	66.7448	5.16064	2	3280000	3280000	1.09972e+07	5.85241e+06	4.45554e+06	3280000	3.58523e+06	3280000	3.38174e+06	176223	3280000	3280000	1.30808e+07	6.54693e+06	5.65848e+06	ND	ND	ND	N/A	N/A	0.577838	0.391554		1.11867	0.875453		0.560453	0.373901		1.93596	0.387689		0.969914	0.373901		0.500998	0.373901
Q8CIB5	Fermitin family homolog 2 OS=Mus musculus GN=Fermt2 PE=1 SV=1 - [FERM2_MOUSE]	680	77.7505	6.69775	4	6560000	7.22897e+07	6.85001e+07	4.91166e+07	3.69038e+07	6560000	6560000	6.31458e+07	2.54219e+07	3.26698e+07	6560000	6560000	4.33176e+07	1.88125e+07	2.1222e+07	ND	ND	ND	N/A	N/A	0.517583	0.451852		0.383018	0.285095		0.13356	0.116467		0.740012	0.783487		0.258045	0.373901		0.348704	0.373901
O08692	Neutrophilic granule protein OS=Mus musculus GN=Ngp PE=1 SV=1 - [NGP_MOUSE]	167	19.3196	5.31299	4	6560000	6560000	3.47385e+07	1.59528e+07	1.62689e+07	6560000	6560000	9.28064e+07	3.53088e+07	4.97944e+07	ND	ND	ND	N/A	N/A	6560000	9.95757e+07	1.96623e+08	1.00919e+08	9.50384e+07	2.21333	0.556999		0.411212	0.373901		6.32611	0.201639		0.185789	0.373901		2.85819	0.349245		15.3841	0.160611
P15327	Bisphosphoglycerate mutase OS=Mus musculus GN=Bpgm PE=1 SV=2 - [PMGE_MOUSE]	259	29.9597	7.06396	2	3280000	3280000	1.95576e+07	8.70588e+06	9.39789e+06	3280000	3280000	4.59543e+07	1.75048e+07	2.4638e+07	3280000	9.54636e+07	2.60511e+07	4.15982e+07	4.80181e+07	ND	ND	ND	N/A	N/A	2.01068	0.594278		4.77818	0.308988		0.376757	0.373901		2.3764	0.482542		0.187378	0.373901		0.0788495	0.239088
O55143	Sarcoplasmic/endoplasmic reticulum calcium ATPase 2 OS=Mus musculus GN=Atp2a2 PE=1 SV=2 - [AT2A2_MOUSE]	1044	114.784	5.33838	7	ND	ND	ND	N/A	N/A	5.97156e+08	1.43705e+08	3.09274e+08	3.50045e+08	2.29458e+08	11480000	1.98203e+08	3.50479e+08	1.86721e+08	1.69791e+08	1.12973e+08	11480000	2.05456e+08	1.0997e+08	9.7023e+07	30.4917	0.0629284		16.2649	0.148357		9.57924	0.153533		0.53342	0.377771		0.314159	0.170418		0.588952	0.533946
P26883	Peptidyl-prolyl cis-trans isomerase FKBP1A OS=Mus musculus GN=Fkbp1a PE=1 SV=2 - [FKB1A_MOUSE]	108	11.9151	8.1626	2	ND	ND	ND	N/A	N/A	4.56624e+07	4.45064e+07	9.32338e+07	6.11342e+07	2.78051e+07	5.29955e+07	3280000	3280000	1.98518e+07	2.87032e+07	4.0871e+07	3280000	7.00052e+07	3.80521e+07	3.34518e+07	18.6385	0.0226795	Up	6.05238	0.373901		11.6012	0.146168		0.324725	0.148078		0.622435	0.410055		1.9168	0.514025
Q7TMK9	Heterogeneous nuclear ribonucleoprotein Q OS=Mus musculus GN=Syncrip PE=1 SV=2 - [HNRPQ_MOUSE]	623	69.5896	8.5874	2	ND	ND	ND	N/A	N/A	3.08578e+07	1.61856e+07	3.89582e+07	2.86672e+07	1.15432e+07	2.36804e+07	3280000	1.73419e+07	1.47674e+07	1.0441e+07	3.13981e+07	3280000	5.24324e+07	2.90368e+07	2.46611e+07	8.74001	0.0189511	Up	4.50226	0.129395		8.85269	0.144715		0.515133	0.196822		1.01289	0.982369		1.96627	0.408294
P67778	Prohibitin OS=Mus musculus GN=Phb PE=1 SV=1 - [PHB_MOUSE]	272	29.8019	5.75732	4	4.72492e+07	2.9814e+07	6560000	2.78744e+07	2.04138e+07	8.15233e+07	6.24652e+07	4.04634e+07	6.14839e+07	2.05475e+07	ND	ND	ND	N/A	N/A	7.96527e+07	6560000	4.82665e+07	4.48264e+07	3.66676e+07	2.20575	0.11482		0.235341	0.144806		1.60816	0.522704		0.106695	0.00980863	Down	0.729075	0.530172		6.8333	0.144956
Q8R1H0	Homeodomain-only protein OS=Mus musculus GN=Hopx PE=1 SV=1 - [HOP_MOUSE]	73	8.27703	4.88135	3	4920000	5.09798e+07	4920000	2.02733e+07	2.65926e+07	4.90112e+07	5.1699e+07	5.27981e+07	5.11694e+07	1.94815e+06	4920000	4920000	6.92741e+07	2.63714e+07	3.71549e+07	ND	ND	ND	N/A	N/A	2.52399	0.115196		1.3008	0.828528		0.242684	0.373901		0.515374	0.3126		0.0961512	2.09058e-06	Down	0.186566	0.373901
Q9QUI0	Transforming protein RhoA OS=Mus musculus GN=Rhoa PE=1 SV=1 - [RHOA_MOUSE]	193	21.7681	6.1001	6	9840000	1.63983e+08	1.65813e+08	1.13212e+08	8.95275e+07	ND	ND	ND	N/A	N/A	1.44669e+08	1.60103e+08	8.6233e+07	1.30335e+08	3.89652e+07	2.13847e+08	2.15186e+08	9840000	1.46291e+08	1.18172e+08	0.0869166	0.11613		1.15125	0.776465		1.29219	0.718836		13.2454	0.00586146	Up	14.867	0.116121		1.12242	0.835111
P14211	Calreticulin OS=Mus musculus GN=Calr PE=1 SV=1 - [CALR_MOUSE]	416	47.9649	4.48779	4	6560000	3.83311e+07	3.95898e+07	2.81603e+07	1.8717e+07	ND	ND	ND	N/A	N/A	7.7226e+07	4.07956e+08	1.44072e+08	2.09752e+08	1.74874e+08	8.92889e+07	6.71449e+07	3.78152e+07	6.47496e+07	2.58203e+07	0.232952	0.116267		7.44848	0.148232		2.29932	0.117821		31.9743	0.114469		9.87037	0.0174909	Up	0.308697	0.22842
O08529	Calpain-2 catalytic subunit OS=Mus musculus GN=Capn2 PE=1 SV=4 - [CAN2_MOUSE]	700	79.8218	4.95752	5	8200000	6.45196e+07	6.77742e+07	4.68312e+07	3.34952e+07	ND	ND	ND	N/A	N/A	5.65262e+07	8200000	6.34753e+07	4.27339e+07	3.01084e+07	6.16702e+07	8200000	8200000	2.60234e+07	3.0871e+07	0.175097	0.11643		0.912507	0.882426		0.555685	0.473101		5.21145	0.117903		3.17359	0.373901		0.608965	0.538866
O88844	Isocitrate dehydrogenase [NADP] cytoplasmic OS=Mus musculus GN=Idh1 PE=1 SV=2 - [IDHC_MOUSE]	414	46.6445	7.1665	2	3280000	1.76389e+07	1.61063e+07	1.23417e+07	7.88502e+06	ND	ND	ND	N/A	N/A	9.99639e+07	5.38294e+07	3280000	5.23578e+07	4.83587e+07	1.29094e+08	3.78022e+07	3280000	5.67255e+07	6.50067e+07	0.265765	0.117379		4.24233	0.230105		4.59623	0.305535		15.9627	0.15361		17.2944	0.227548		1.08342	0.930098
Q9EQU5	Protein SET OS=Mus musculus GN=Set PE=1 SV=1 - [SET_MOUSE]	289	33.3577	4.32275	2	ND	ND	ND	N/A	N/A	3280000	3280000	2.256e+07	9.70666e+06	1.11313e+07	2.35797e+07	3280000	3280000	1.00466e+07	1.172e+07	5.39285e+07	3280000	2.66286e+07	2.79457e+07	2.53499e+07	2.95935	0.373901		3.06297	0.373901		8.52003	0.167212		1.03502	0.972691		2.87902	0.317529		2.78162	0.329202
Q91YQ5	Dolichyl-diphosphooligosaccharide--protein glycosyltransferase subunit 1 OS=Mus musculus GN=Rpn1 PE=1 SV=1 - [RPN1_MOUSE]	608	68.4857	6.45557	5	ND	ND	ND	N/A	N/A	8200000	8200000	5.50273e+07	2.38091e+07	2.70357e+07	2.85413e+07	1.44954e+08	8200000	6.0565e+07	7.37871e+07	3.93885e+07	4.52308e+07	8200000	3.09398e+07	1.99087e+07	2.90355	0.373901		7.38598	0.286362		3.77314	0.119026		2.54378	0.463309		1.29949	0.731621		0.510852	0.538745
P06728	Apolipoprotein A-IV OS=Mus musculus GN=Apoa4 PE=1 SV=3 - [APOA4_MOUSE]	395	45.001	5.46533	5	ND	ND	ND	N/A	N/A	8200000	5.10822e+07	8200000	2.24941e+07	2.47581e+07	8.08071e+08	8200000	3.86644e+07	2.84978e+08	4.53267e+08	6.26085e+07	1.46555e+08	1.01111e+08	1.03425e+08	4.20212e+07	2.74318	0.373901		34.7535	0.349862		12.6128	0.0171747	Up	12.669	0.373246		4.59787	0.0452814	Up	0.362922	0.527687
Q8BG05	Heterogeneous nuclear ribonucleoprotein A3 OS=Mus musculus GN=Hnrnpa3 PE=1 SV=1 - [ROA3_MOUSE]	379	39.6276	9.01221	3	2.4362e+07	1.95528e+07	4.68981e+07	3.0271e+07	1.45989e+07	ND	ND	ND	N/A	N/A	3.95153e+07	4920000	1.50857e+07	1.98403e+07	1.7781e+07	3.09492e+07	5.58274e+07	4920000	3.05656e+07	2.54559e+07	0.162532	0.03964	Down	0.655425	0.476194		1.00973	0.98696		4.03259	0.219779		6.21251	0.155932		1.54058	0.581893
P04117	Fatty acid-binding protein, adipocyte OS=Mus musculus GN=Fabp4 PE=1 SV=3 - [FABP4_MOUSE]	132	14.6405	8.39697	4	7.89563e+08	6560000	6560000	2.67561e+08	4.52067e+08	2.00814e+08	9.90271e+07	4.151e+08	2.38314e+08	1.61339e+08	ND	ND	ND	N/A	N/A	6560000	7.41621e+07	2.11435e+08	9.73859e+07	1.04393e+08	0.890689	0.92103		0.0245178	0.373901		0.363976	0.559764		0.0275267	0.0676297		0.408645	0.272865		14.8454	0.206301
Q61789	Laminin subunit alpha-3 OS=Mus musculus GN=Lama3 PE=1 SV=4 - [LAMA3_MOUSE]	3330	365.992	6.65381	2	3280000	3.96376e+07	3280000	1.53992e+07	2.09911e+07	3280000	3280000	3.70216e+07	1.45272e+07	1.94807e+07	3280000	3280000	3.35453e+07	1.33684e+07	1.74737e+07	ND	ND	ND	N/A	N/A	0.943373	0.960467		0.868125	0.903744		0.212998	0.373901		0.920236	0.94255		0.225784	0.373901		0.245354	0.373901
Q61087	Laminin subunit beta-3 OS=Mus musculus GN=Lamb3 PE=1 SV=2 - [LAMB3_MOUSE]	1168	128.816	7.47412	4	6560000	6560000	1.66852e+07	9.93507e+06	5.84579e+06	ND	ND	ND	N/A	N/A	6560000	6560000	1.38735e+07	8.99782e+06	4.22243e+06	4.00522e+07	6560000	6560000	1.77241e+07	1.93367e+07	0.660287	0.373901		0.905663	0.832923		1.78399	0.540797		1.37162	0.373901		2.70184	0.373901		1.96982	0.487637
Q80X90	Filamin-B OS=Mus musculus GN=Flnb PE=1 SV=3 - [FLNB_MOUSE]	2602	277.651	5.70654	2	3280000	8.47586e+06	3280000	5.01195e+06	2.99983e+06	ND	ND	ND	N/A	N/A	3280000	3280000	8.88902e+06	5.14967e+06	3.23837e+06	1.1691e+07	2.04438e+07	3280000	1.18049e+07	8.58246e+06	0.654435	0.373901		1.02748	0.959497		2.35535	0.265281		1.57002	0.373901		3.59906	0.160468		2.29236	0.277266
Q9EQK5	Major vault protein OS=Mus musculus GN=Mvp PE=1 SV=4 - [MVP_MOUSE]	861	95.8652	5.59229	4	6560000	1.7212e+07	6560000	1.01107e+07	6.14993e+06	ND	ND	ND	N/A	N/A	2.99286e+07	6560000	5.62124e+07	3.09003e+07	2.48405e+07	8.22292e+07	6560000	3.89384e+07	4.25759e+07	3.79655e+07	0.64882	0.373901		3.05621	0.232139		4.21099	0.217539		4.71042	0.164899		6.49022	0.175706		1.37784	0.678856
P14206	40S ribosomal protein SA OS=Mus musculus GN=Rpsa PE=1 SV=4 - [RSSA_MOUSE]	295	32.8174	4.86865	3	4920000	1.77865e+07	4920000	9.20883e+06	7.42847e+06	ND	ND	ND	N/A	N/A	5.33555e+07	4920000	4920000	2.10652e+07	2.79642e+07	3.39648e+07	1.05117e+08	4920000	4.80005e+07	5.15519e+07	0.53427	0.373901		2.2875	0.517047		5.21245	0.266575		4.28154	0.373901		9.7562	0.221335		2.27867	0.47087
P97351	40S ribosomal protein S3a OS=Mus musculus GN=Rps3a PE=1 SV=3 - [RS3A_MOUSE]	264	29.8657	9.72998	3	3.60912e+07	4920000	4920000	1.53104e+07	1.79967e+07	ND	ND	ND	N/A	N/A	5.10385e+07	4920000	4920000	2.02928e+07	2.66265e+07	4.74642e+07	4920000	4920000	1.91014e+07	2.45629e+07	0.32135	0.373901		1.32543	0.801576		1.24761	0.83982		4.12456	0.373901		3.8824	0.373901		0.941287	0.957304
P14869	60S acidic ribosomal protein P0 OS=Mus musculus GN=Rplp0 PE=1 SV=3 - [RLA0_MOUSE]	317	34.1948	6.25244	3	4920000	4920000	2.18489e+07	1.0563e+07	9.77391e+06	ND	ND	ND	N/A	N/A	3.1935e+07	4920000	3.19746e+07	2.29432e+07	1.56086e+07	3.67711e+07	4.9274e+07	4920000	3.03217e+07	2.28695e+07	0.465778	0.373901		2.17204	0.308987		2.87057	0.240823		4.66326	0.116117		6.16294	0.126712		1.3216	0.66838
Q921H8	3-ketoacyl-CoA thiolase A, peroxisomal OS=Mus musculus GN=Acaa1a PE=1 SV=1 - [THIKA_MOUSE]	424	43.9257	8.44092	2	3280000	1.78444e+07	3280000	8.13481e+06	8.40877e+06	ND	ND	ND	N/A	N/A	3280000	2.6019e+07	2.14157e+07	1.69049e+07	1.20219e+07	2.1482e+07	2.06529e+07	3280000	1.51383e+07	1.02779e+07	0.403206	0.373901		2.07809	0.358969		1.86093	0.412674		5.15393	0.121137		4.61533	0.116333		0.895497	0.856025
Q99JY9	Actin-related protein 3 OS=Mus musculus GN=Actr3 PE=1 SV=3 - [ARP3_MOUSE]	418	47.327	5.88428	3	4920000	3.5139e+07	4920000	1.4993e+07	1.74469e+07	ND	ND	ND	N/A	N/A	3.05449e+07	4920000	5.13592e+07	2.89413e+07	2.32611e+07	6.7958e+07	4920000	4920000	2.59327e+07	3.6395e+07	0.328153	0.373901		1.93032	0.452764		1.72965	0.663184		5.88239	0.148181		5.27086	0.373901		0.896042	0.909787
O88342	WD repeat-containing protein 1 OS=Mus musculus GN=Wdr1 PE=1 SV=3 - [WDR1_MOUSE]	606	66.365	6.59521	3	4920000	6.14904e+07	4920000	2.37768e+07	3.26609e+07	ND	ND	ND	N/A	N/A	4.46673e+07	1.41681e+08	6.20154e+07	8.2788e+07	5.17354e+07	1.32081e+08	8.3481e+07	4920000	7.3494e+07	6.41661e+07	0.206924	0.373901		3.48188	0.170125		3.091	0.297743		16.8268	0.0596111		14.9378	0.137824		0.887738	0.854677
P35441	Thrombospondin-1 OS=Mus musculus GN=Thbs1 PE=1 SV=1 - [TSP1_MOUSE]	1170	129.564	4.95752	2	3280000	1.18434e+07	1.04999e+07	8.5411e+06	4.6055e+06	ND	ND	ND	N/A	N/A	3280000	3280000	1.05868e+07	5.71559e+06	4.21857e+06	ND	ND	ND	N/A	N/A	0.384025	0.11899		0.669187	0.477082		0.384025	0.11899		1.74256	0.373901		1	N/A		0.573869	0.373901
Q8QZT1	Acetyl-CoA acetyltransferase, mitochondrial OS=Mus musculus GN=Acat1 PE=1 SV=1 - [THIL_MOUSE]	424	44.7873	8.51416	2	ND	ND	ND	N/A	N/A	4.43722e+07	3280000	5.77304e+07	3.51275e+07	2.8378e+07	3280000	3280000	4.9619e+07	1.87263e+07	2.67539e+07	ND	ND	ND	N/A	N/A	10.7096	0.123833		5.70925	0.373901		1	N/A		0.533096	0.506731		0.0933741	0.123833		0.175154	0.373901
O55022	Membrane-associated progesterone receptor component 1 OS=Mus musculus GN=Pgrmc1 PE=1 SV=4 - [PGRC1_MOUSE]	195	21.6808	4.70361	2	ND	ND	ND	N/A	N/A	4.31116e+07	3280000	5.96412e+07	3.53443e+07	2.89723e+07	3280000	2.08733e+08	4.36058e+07	8.52063e+07	1.08861e+08	ND	ND	ND	N/A	N/A	10.7757	0.127727		25.9775	0.262365		1	N/A		2.41075	0.486033		0.0928014	0.127727		0.0384948	0.262365
Q9CZU6	Citrate synthase, mitochondrial OS=Mus musculus GN=Cs PE=1 SV=1 - [CISY_MOUSE]	464	51.7034	8.57275	3	3.30493e+07	4.75913e+07	4920000	2.85202e+07	2.16932e+07	ND	ND	ND	N/A	N/A	ND	ND	ND	N/A	N/A	4.60216e+07	4920000	4920000	1.86205e+07	2.373e+07	0.172509	0.132619		0.172509	0.132619		0.652889	0.622072		1	N/A		3.78466	0.373901		3.78466	0.373901
P04919	Band 3 anion transport protein OS=Mus musculus GN=Slc4a1 PE=1 SV=1 - [B3AT_MOUSE]	929	103.07	5.45264	3	3.5632e+07	4920000	2.11883e+07	2.05801e+07	1.5365e+07	ND	ND	ND	N/A	N/A	1.84252e+07	4920000	4920000	9.42174e+06	7.79724e+06	ND	ND	ND	N/A	N/A	0.239066	0.15227		0.457808	0.324781		0.239066	0.15227		1.91499	0.373901		1	N/A		0.522197	0.373901
Q9WVH9	Fibulin-5 OS=Mus musculus GN=Fbln5 PE=1 SV=1 - [FBLN5_MOUSE]	448	50.1596	4.70361	3	4920000	2.47236e+07	4.94509e+07	2.63648e+07	2.23108e+07	ND	ND	ND	N/A	N/A	4920000	4920000	8.79207e+06	6.21069e+06	2.23554e+06	ND	ND	ND	N/A	N/A	0.186612	0.171279		0.235567	0.194501		0.186612	0.171279		1.26234	0.373901		1	N/A		0.792182	0.373901
Q05920	Pyruvate carboxylase, mitochondrial OS=Mus musculus GN=Pc PE=1 SV=1 - [PYC_MOUSE]	1178	129.602	6.7124	3	5.2298e+07	2.11908e+07	1.77535e+07	3.04141e+07	1.90298e+07	1.07893e+08	3.05764e+07	6.45573e+07	6.76756e+07	3.87525e+07	ND	ND	ND	N/A	N/A	ND	ND	ND	N/A	N/A	2.22514	0.209259		0.161767	0.0810994		0.161767	0.0810994		0.0726998	0.0485699	Down	0.0726998	0.0485699	Down	1	N/A
P09541	Myosin light chain 4 OS=Mus musculus GN=Myl4 PE=1 SV=3 - [MYL4_MOUSE]	193	21.1456	5.03369	3	ND	ND	ND	N/A	N/A	1.41605e+08	4920000	4.74814e+07	6.46687e+07	6.99444e+07	4920000	4920000	1.09799e+08	3.98798e+07	6.05521e+07	ND	ND	ND	N/A	N/A	13.144	0.213082		8.10564	0.373901		1	N/A		0.616678	0.666708		0.0760801	0.213082		0.123371	0.373901
Q6IFZ6	Keratin, type II cytoskeletal 1b OS=Mus musculus GN=Krt77 PE=1 SV=1 - [K2C1B_MOUSE]	572	61.3216	8.01611	2	1.51028e+08	1.43593e+08	1.36219e+09	5.5227e+08	7.01419e+08	3280000	3.44685e+07	1.27898e+08	5.52153e+07	6.48475e+07	ND	ND	ND	N/A	N/A	ND	ND	ND	N/A	N/A	0.0999789	0.28873		0.00593913	0.246699		0.00593913	0.246699		0.0594038	0.237678		0.0594038	0.237678		1	N/A
Q8BHL4	Retinoic acid-induced protein 3 OS=Mus musculus GN=Gprc5a PE=1 SV=1 - [RAI3_MOUSE]	356	40.0748	7.62061	2	3280000	6.65448e+07	1.01367e+07	2.66538e+07	3.47163e+07	ND	ND	ND	N/A	N/A	7.04613e+07	3280000	3280000	2.56738e+07	3.87871e+07	ND	ND	ND	N/A	N/A	0.123059	0.30834		0.96323	0.975548		0.123059	0.30834		7.82736	0.373901		1	N/A		0.127757	0.373901
P37040	NADPH--cytochrome P450 reductase OS=Mus musculus GN=Por PE=1 SV=2 - [NCPR_MOUSE]	678	76.9953	5.52881	4	6560000	3.373e+07	3.37166e+07	2.46689e+07	1.56828e+07	ND	ND	ND	N/A	N/A	6560000	6560000	2.27109e+07	1.19436e+07	9.32471e+06	ND	ND	ND	N/A	N/A	0.265922	0.116117		0.484157	0.293578		0.265922	0.116117		1.82067	0.373901		1	N/A		0.549247	0.373901
P26043	Radixin OS=Mus musculus GN=Rdx PE=1 SV=3 - [RADI_MOUSE]	583	68.5003	6.20166	2	3280000	2.23129e+07	2.32882e+07	1.62937e+07	1.12807e+07	ND	ND	ND	N/A	N/A	2.53029e+07	8.88153e+07	2.13926e+07	4.51703e+07	3.78483e+07	ND	ND	ND	N/A	N/A	0.201305	0.116365		2.77225	0.274087		0.201305	0.116365		13.7714	0.127708		1	N/A		0.0726141	0.127708
Q02566	Myosin-6 OS=Mus musculus GN=Myh6 PE=1 SV=2 - [MYH6_MOUSE]	1938	223.426	5.73193	23	ND	ND	ND	N/A	N/A	1.65798e+09	2.04863e+08	1.17012e+09	1.01099e+09	7.39514e+08	5.16539e+07	1.12181e+08	1.49973e+09	5.54521e+08	8.19132e+08	ND	ND	ND	N/A	N/A	26.8025	0.0848298		14.701	0.335894		1	N/A		0.548493	0.513329		0.03731	0.0848298		0.0680227	0.335894
P50285	Dimethylaniline monooxygenase [N-oxide-forming] 1 OS=Mus musculus GN=Fmo1 PE=1 SV=1 - [FMO1_MOUSE]	532	59.876	8.47021	2	3280000	2.28614e+07	2.32992e+07	1.64802e+07	1.14338e+07	ND	ND	ND	N/A	N/A	3280000	3280000	5.73306e+06	4.09769e+06	1.41628e+06	ND	ND	ND	N/A	N/A	0.199027	0.116165		0.248643	0.136158		0.199027	0.116165		1.2493	0.373901		1	N/A		0.800451	0.373901
Q00519	Xanthine dehydrogenase/oxidase OS=Mus musculus GN=Xdh PE=1 SV=5 - [XDH_MOUSE]	1335	146.468	7.56201	4	ND	ND	ND	N/A	N/A	ND	ND	ND	N/A	N/A	6560000	1.28709e+08	9.88598e+07	7.80429e+07	6.36796e+07	9.1805e+07	6560000	6560000	3.4975e+07	4.92162e+07	1	N/A		11.8968	0.123765		5.33155	0.373901		11.8968	0.123765		5.33155	0.373901		0.448151	0.406458
P53026	60S ribosomal protein L10a OS=Mus musculus GN=Rpl10a PE=1 SV=3 - [RL10A_MOUSE]	217	24.9006	9.979	2	3.90211e+07	1.78617e+07	1.55019e+07	2.41282e+07	1.29515e+07	ND	ND	ND	N/A	N/A	4.04308e+07	3280000	3280000	1.56636e+07	2.14491e+07	ND	ND	ND	N/A	N/A	0.13594	0.049407	Down	0.649182	0.589874		0.13594	0.049407	Down	4.77549	0.373901		1	N/A		0.209402	0.373901
P46638	Ras-related protein Rab-11B OS=Mus musculus GN=Rab11b PE=1 SV=3 - [RB11B_MOUSE]	218	24.4745	5.93506	4	5.22017e+07	5.06916e+07	5.63619e+07	5.30851e+07	2.93656e+06	ND	ND	ND	N/A	N/A	3.76548e+07	6560000	4.20063e+07	2.87404e+07	1.93316e+07	ND	ND	ND	N/A	N/A	0.123575	1.04878e-05	Down	0.541403	0.0972737		0.123575	1.04878e-05	Down	4.38116	0.117815		1	N/A		0.22825	0.117815
P08752	Guanine nucleotide-binding protein G(i) subunit alpha-2 OS=Mus musculus GN=Gnai2 PE=1 SV=5 - [GNAI2_MOUSE]	355	40.463	5.45264	4	3.91233e+07	1.0528e+08	1.43395e+08	9.59326e+07	5.27605e+07	ND	ND	ND	N/A	N/A	4.94459e+07	6560000	1.26894e+07	2.28984e+07	2.31941e+07	ND	ND	ND	N/A	N/A	0.0683813	0.0426445	Down	0.238693	0.0931832		0.0683813	0.0426445	Down	3.49061	0.289442		1	N/A		0.286483	0.289442
Q9WUM4	Coronin-1C OS=Mus musculus GN=Coro1c PE=1 SV=2 - [COR1C_MOUSE]	474	53.087	7.07861	3	4920000	4920000	1.36078e+07	7.81593e+06	5.0159e+06	ND	ND	ND	N/A	N/A	4920000	4920000	4.99698e+07	1.99366e+07	2.60095e+07	ND	ND	ND	N/A	N/A	0.629484	0.373901		2.55076	0.472396		0.629484	0.373901		4.05215	0.373901		1	N/A		0.246782	0.373901
P63028	Translationally-controlled tumor protein OS=Mus musculus GN=Tpt1 PE=1 SV=1 - [TCTP_MOUSE]	172	19.4496	4.85596	2	3280000	3280000	9.94511e+06	5.5017e+06	3.8481e+06	ND	ND	ND	N/A	N/A	5.85747e+07	3280000	3280000	2.17116e+07	3.19244e+07	ND	ND	ND	N/A	N/A	0.596179	0.373901		3.94634	0.431869		0.596179	0.373901		6.61938	0.373901		1	N/A		0.151072	0.373901
Q8BW75	Amine oxidase [flavin-containing] B OS=Mus musculus GN=Maob PE=1 SV=4 - [AOFB_MOUSE]	520	58.5204	8.29443	2	3280000	3280000	1.2253e+07	6.27099e+06	5.18054e+06	ND	ND	ND	N/A	N/A	3280000	3280000	2.43802e+07	1.03134e+07	1.21822e+07	ND	ND	ND	N/A	N/A	0.523044	0.373901		1.64462	0.624858		0.523044	0.373901		3.14433	0.373901		1	N/A		0.318033	0.373901
Q9EQ20	Methylmalonate-semialdehyde dehydrogenase [acylating], mitochondrial OS=Mus musculus GN=Aldh6a1 PE=1 SV=1 - [MMSA_MOUSE]	535	57.8785	8.07471	2	3280000	2.4957e+07	3280000	1.05057e+07	1.25152e+07	ND	ND	ND	N/A	N/A	3280000	1.01405e+08	2.36652e+07	4.27833e+07	5.17807e+07	ND	ND	ND	N/A	N/A	0.312212	0.373901		4.0724	0.353188		0.312212	0.373901		13.0437	0.25689		1	N/A		0.0766654	0.25689
P50172	Corticosteroid 11-beta-dehydrogenase isozyme 1 OS=Mus musculus GN=Hsd11b1 PE=1 SV=3 - [DHI1_MOUSE]	292	32.3427	8.45557	2	3280000	3280000	2.62215e+07	1.09272e+07	1.32453e+07	ND	ND	ND	N/A	N/A	4.6097e+07	3280000	3280000	1.75523e+07	2.47204e+07	ND	ND	ND	N/A	N/A	0.30017	0.373901		1.60631	0.703379		0.30017	0.373901		5.35133	0.373901		1	N/A		0.18687	0.373901
Q3UH68	LIM and calponin homology domains-containing protein 1 OS=Mus musculus GN=Limch1 PE=1 SV=2 - [LIMC1_MOUSE]	1057	118.123	5.47803	2	3280000	2.66308e+07	3280000	1.10636e+07	1.34816e+07	ND	ND	ND	N/A	N/A	3280000	7.59662e+07	3280000	2.75087e+07	4.19654e+07	ND	ND	ND	N/A	N/A	0.296468	0.373901		2.48642	0.553346		0.296468	0.373901		8.3868	0.373901		1	N/A		0.119235	0.373901
Q62000	Mimecan OS=Mus musculus GN=Ogn PE=1 SV=1 - [MIME_MOUSE]	298	33.9906	5.74463	3	4920000	4920000	1.25852e+07	7.47505e+06	4.42548e+06	ND	ND	ND	N/A	N/A	4920000	4920000	3.3599e+07	1.44797e+07	1.65578e+07	ND	ND	ND	N/A	N/A	0.658189	0.373901		1.93707	0.518088		0.658189	0.373901		2.94302	0.373901		1	N/A		0.339787	0.373901
Q9D8E6	60S ribosomal protein L4 OS=Mus musculus GN=Rpl4 PE=1 SV=3 - [RL4_MOUSE]	419	47.124	11.0044	2	ND	ND	ND	N/A	N/A	ND	ND	ND	N/A	N/A	7.12882e+07	2.56083e+08	1.28907e+08	1.52093e+08	9.45543e+07	3280000	3280000	4.09435e+07	1.58345e+07	2.1745e+07	1	N/A		46.3698	0.0526618		4.82759	0.373901		46.3698	0.0526618		4.82759	0.373901		0.104111	0.0717875
O08677	Kininogen-1 OS=Mus musculus GN=Kng1 PE=1 SV=1 - [KNG1_MOUSE]	661	73.0564	6.53662	3	ND	ND	ND	N/A	N/A	ND	ND	ND	N/A	N/A	2.95447e+07	4920000	2.84655e+07	2.09767e+07	1.3916e+07	5.75591e+07	7.54915e+07	4920000	4.59902e+07	3.66806e+07	1	N/A		4.26357	0.116316		9.3476	0.124473		4.26357	0.116316		9.3476	0.124473		2.19244	0.331411
P51174	Long-chain specific acyl-CoA dehydrogenase, mitochondrial OS=Mus musculus GN=Acadl PE=1 SV=2 - [ACADL_MOUSE]	430	47.8775	8.30908	3	ND	ND	ND	N/A	N/A	ND	ND	ND	N/A	N/A	3.42764e+07	4920000	4.43977e+07	2.78647e+07	2.0505e+07	4920000	4.31463e+07	4920000	1.76621e+07	2.207e+07	1	N/A		5.66356	0.124645		3.58986	0.373901		5.66356	0.124645		3.58986	0.373901		0.633852	0.588983
P11983	T-complex protein 1 subunit alpha OS=Mus musculus GN=Tcp1 PE=1 SV=3 - [TCPA_MOUSE]	556	60.4107	6.16357	6	ND	ND	ND	N/A	N/A	ND	ND	ND	N/A	N/A	7.64656e+07	9840000	1.05784e+08	6.40299e+07	4.91661e+07	1.96106e+08	1.00537e+08	1.01711e+08	1.32784e+08	5.48414e+07	1	N/A		6.50711	0.12889		13.4944	0.0177967	Up	6.50711	0.12889		13.4944	0.0177967	Up	2.07379	0.18122
P80314	T-complex protein 1 subunit beta OS=Mus musculus GN=Cct2 PE=1 SV=4 - [TCPB_MOUSE]	535	57.4411	6.40479	2	ND	ND	ND	N/A	N/A	ND	ND	ND	N/A	N/A	2.84445e+07	3280000	1.9583e+07	1.71025e+07	1.27643e+07	2.90128e+07	3280000	3280000	1.18576e+07	1.48569e+07	1	N/A		5.21418	0.133954		3.61513	0.373901		5.21418	0.133954		3.61513	0.373901		0.693326	0.666909
Q02053	Ubiquitin-like modifier-activating enzyme 1 OS=Mus musculus GN=Uba1 PE=1 SV=1 - [UBA1_MOUSE]	1058	117.734	5.65576	4	ND	ND	ND	N/A	N/A	ND	ND	ND	N/A	N/A	2.93349e+07	6560000	5.02668e+07	2.87206e+07	2.18599e+07	9.16148e+07	5.9469e+07	4.30793e+07	6.4721e+07	2.46903e+07	1	N/A		4.37814	0.153957		9.86601	0.0150977	Up	4.37814	0.153957		9.86601	0.0150977	Up	2.25347	0.131619
O35643	AP-1 complex subunit beta-1 OS=Mus musculus GN=Ap1b1 PE=1 SV=2 - [AP1B1_MOUSE]	943	103.869	5.17334	3	ND	ND	ND	N/A	N/A	ND	ND	ND	N/A	N/A	2.28431e+07	1.75138e+08	5.82383e+07	8.54063e+07	7.96993e+07	1.03849e+08	4.62925e+07	4920000	5.16872e+07	4.96847e+07	1	N/A		17.359	0.155169		10.5055	0.178363		17.359	0.155169		10.5055	0.178363		0.605192	0.567727
P35979	60S ribosomal protein L12 OS=Mus musculus GN=Rpl12 PE=1 SV=2 - [RL12_MOUSE]	165	17.7935	9.42236	3	ND	ND	ND	N/A	N/A	ND	ND	ND	N/A	N/A	1.25134e+08	4920000	6.47297e+07	6.49279e+07	6.01073e+07	1.10452e+08	1.15935e+08	1.07345e+08	1.11244e+08	4.34917e+06	1	N/A		13.1967	0.158833		22.6105	1.85951e-06	Up	13.1967	0.158833		22.6105	1.85951e-06	Up	1.71334	0.253939
Q61147	Ceruloplasmin OS=Mus musculus GN=Cp PE=1 SV=2 - [CERU_MOUSE]	1061	121.074	5.84619	2	ND	ND	ND	N/A	N/A	ND	ND	ND	N/A	N/A	5.81883e+07	3280000	1.04869e+07	2.39851e+07	2.98392e+07	5.50233e+07	3280000	7.25947e+07	4.36327e+07	3.60339e+07	1	N/A		7.31252	0.29571		13.3026	0.124428		7.31252	0.29571		13.3026	0.124428		1.81916	0.507279
Q5SX40	Myosin-1 OS=Mus musculus GN=Myh1 PE=1 SV=1 - [MYH1_MOUSE]	1942	223.203	5.75732	11	ND	ND	ND	N/A	N/A	ND	ND	ND	N/A	N/A	18040000	18040000	4.54758e+08	1.63613e+08	2.52139e+08	18040000	18040000	1.86705e+09	6.34378e+08	1.06753e+09	1	N/A		9.06943	0.373901		35.1651	0.373901		9.06943	0.373901		35.1651	0.373901		3.87732	0.498554
P27546	Microtubule-associated protein 4 OS=Mus musculus GN=Map4 PE=1 SV=3 - [MAP4_MOUSE]	1125	117.357	4.98291	2	ND	ND	ND	N/A	N/A	ND	ND	ND	N/A	N/A	3280000	3280000	3.30353e+07	1.31984e+07	1.71792e+07	2.30673e+07	3280000	3280000	9.87576e+06	1.14242e+07	1	N/A		4.02391	0.373901		3.0109	0.373901		4.02391	0.373901		3.0109	0.373901		0.748253	0.794111
P02469	Laminin subunit beta-1 OS=Mus musculus GN=Lamb1 PE=1 SV=3 - [LAMB1_MOUSE]	1786	196.961	4.94482	4	ND	ND	ND	N/A	N/A	ND	ND	ND	N/A	N/A	6560000	6560000	1.22045e+08	4.50549e+07	6.66751e+07	1.10147e+08	6560000	6560000	4.10891e+07	5.98061e+07	1	N/A		6.86812	0.373901		6.26358	0.373901		6.86812	0.373901		6.26358	0.373901		0.911978	0.942552
P08228	Superoxide dismutase [Cu-Zn] OS=Mus musculus GN=Sod1 PE=1 SV=2 - [SODC_MOUSE]	154	15.9328	6.50732	2	1.52279e+08	3.33309e+07	1.73051e+08	1.19554e+08	7.53898e+07	ND	ND	ND	N/A	N/A	ND	ND	ND	N/A	N/A	ND	ND	ND	N/A	N/A	0.0274354	0.0557282		0.0274354	0.0557282		0.0274354	0.0557282		1	N/A		1	N/A		1	N/A
P63158	High mobility group protein B1 OS=Mus musculus GN=Hmgb1 PE=1 SV=2 - [HMGB1_MOUSE]	215	24.8782	5.74463	2	3280000	2.34501e+07	3.75452e+07	2.14251e+07	1.72221e+07	ND	ND	ND	N/A	N/A	ND	ND	ND	N/A	N/A	ND	ND	ND	N/A	N/A	0.153092	0.14207		0.153092	0.14207		0.153092	0.14207		1	N/A		1	N/A		1	N/A
E9Q0S6	Tensin-1 OS=Mus musculus OX=10090 GN=Tns1 PE=1 SV=1 - [TENS1_MOUSE]	1888	201.257	7.75244	2	3.41996e+07	3280000	4.8092e+07	2.85239e+07	2.29388e+07	ND	ND	ND	N/A	N/A	ND	ND	ND	N/A	N/A	ND	ND	ND	N/A	N/A	0.114991	0.129326		0.114991	0.129326		0.114991	0.129326		1	N/A		1	N/A		1	N/A
Q9D1G1	Ras-related protein Rab-1B OS=Mus musculus GN=Rab1b PE=1 SV=1 - [RAB1B_MOUSE]	201	22.1732	5.73193	4	6560000	6.21635e+07	1.03394e+08	5.73726e+07	4.85945e+07	ND	ND	ND	N/A	N/A	ND	ND	ND	N/A	N/A	ND	ND	ND	N/A	N/A	0.11434	0.144361		0.11434	0.144361		0.11434	0.144361		1	N/A		1	N/A		1	N/A
P33267	Cytochrome P450 2F2 OS=Mus musculus GN=Cyp2f2 PE=1 SV=1 - [CP2F2_MOUSE]	491	55.913	7.89893	5	3.32304e+07	1.7147e+08	1.09119e+08	1.04606e+08	6.92301e+07	ND	ND	ND	N/A	N/A	ND	ND	ND	N/A	N/A	ND	ND	ND	N/A	N/A	0.078389	0.073398		0.078389	0.073398		0.078389	0.073398		1	N/A		1	N/A		1	N/A
P13634	Carbonic anhydrase 1 OS=Mus musculus GN=Ca1 PE=1 SV=4 - [CAH1_MOUSE]	261	28.3132	6.96143	3	5.6975e+07	9.61443e+07	1.5901e+07	5.63401e+07	4.01254e+07	ND	ND	ND	N/A	N/A	ND	ND	ND	N/A	N/A	ND	ND	ND	N/A	N/A	0.0873268	0.0906528		0.0873268	0.0906528		0.0873268	0.0906528		1	N/A		1	N/A		1	N/A
Q8CHT0	Delta-1-pyrroline-5-carboxylate dehydrogenase, mitochondrial OS=Mus musculus GN=Aldh4a1 PE=1 SV=3 - [AL4A1_MOUSE]	562	61.8015	8.23584	2	3280000	2.3707e+07	3280000	1.0089e+07	1.17935e+07	ND	ND	ND	N/A	N/A	ND	ND	ND	N/A	N/A	ND	ND	ND	N/A	N/A	0.325107	0.373901		0.325107	0.373901		0.325107	0.373901		1	N/A		1	N/A		1	N/A
Q62465	Synaptic vesicle membrane protein VAT-1 homolog OS=Mus musculus GN=Vat1 PE=1 SV=3 - [VAT1_MOUSE]	406	43.069	6.3667	2	3280000	3280000	3.27694e+07	1.31098e+07	1.70257e+07	ND	ND	ND	N/A	N/A	ND	ND	ND	N/A	N/A	ND	ND	ND	N/A	N/A	0.250195	0.373901		0.250195	0.373901		0.250195	0.373901		1	N/A		1	N/A		1	N/A
P63328	Serine/threonine-protein phosphatase 2B catalytic subunit alpha isoform OS=Mus musculus GN=Ppp3ca PE=1 SV=1 - [PP2BA_MOUSE]	521	58.6063	5.85889	2	3280000	3280000	3.73628e+07	1.46409e+07	1.96777e+07	ND	ND	ND	N/A	N/A	ND	ND	ND	N/A	N/A	ND	ND	ND	N/A	N/A	0.224029	0.373901		0.224029	0.373901		0.224029	0.373901		1	N/A		1	N/A		1	N/A
Q3TTY5	Keratin, type II cytoskeletal 2 epidermal OS=Mus musculus GN=Krt2 PE=1 SV=1 - [K22E_MOUSE]	707	70.8798	8.06006	3	4920000	4920000	9.38072e+07	3.45491e+07	5.13191e+07	ND	ND	ND	N/A	N/A	ND	ND	ND	N/A	N/A	ND	ND	ND	N/A	N/A	0.142406	0.373901		0.142406	0.373901		0.142406	0.373901		1	N/A		1	N/A		1	N/A
Q9CWJ9	Bifunctional purine biosynthesis protein PURH OS=Mus musculus GN=Atic PE=1 SV=2 - [PUR9_MOUSE]	592	64.1771	6.75635	2	ND	ND	ND	N/A	N/A	ND	ND	ND	N/A	N/A	1.84679e+07	3280000	1.9724e+07	1.3824e+07	9.15293e+06	ND	ND	ND	N/A	N/A	1	N/A		4.21463	0.116743		1	N/A		4.21463	0.116743		1	N/A		0.237269	0.116743
Q9DCD0	6-phosphogluconate dehydrogenase, decarboxylating OS=Mus musculus GN=Pgd PE=1 SV=3 - [6PGD_MOUSE]	483	53.2131	7.2251	3	ND	ND	ND	N/A	N/A	ND	ND	ND	N/A	N/A	8.10056e+07	4920000	7.01356e+07	5.20204e+07	4.11506e+07	ND	ND	ND	N/A	N/A	1	N/A		10.5732	0.118465		1	N/A		10.5732	0.118465		1	N/A		0.0945783	0.118465
Q8VDN2	Sodium/potassium-transporting ATPase subunit alpha-1 OS=Mus musculus GN=Atp1a1 PE=1 SV=1 - [AT1A1_MOUSE]	1023	112.91	5.45264	3	ND	ND	ND	N/A	N/A	ND	ND	ND	N/A	N/A	3.52165e+07	4920000	5.03064e+07	3.01476e+07	2.31139e+07	ND	ND	ND	N/A	N/A	1	N/A		6.12757	0.131683		1	N/A		6.12757	0.131683		1	N/A		0.163197	0.131683
P50396	Rab GDP dissociation inhibitor alpha OS=Mus musculus GN=Gdi1 PE=1 SV=3 - [GDIA_MOUSE]	447	50.4891	5.08447	2	ND	ND	ND	N/A	N/A	ND	ND	ND	N/A	N/A	2.19106e+07	3280000	5.2785e+07	2.59919e+07	2.50036e+07	ND	ND	ND	N/A	N/A	1	N/A		7.92435	0.190759		1	N/A		7.92435	0.190759		1	N/A		0.126193	0.190759
P51125	Calpastatin OS=Mus musculus GN=Cast PE=1 SV=2 - [ICAL_MOUSE]	788	84.8706	5.51611	2	ND	ND	ND	N/A	N/A	ND	ND	ND	N/A	N/A	3280000	6.01879e+07	1.57569e+07	2.64083e+07	2.99118e+07	ND	ND	ND	N/A	N/A	1	N/A		8.0513	0.251525		1	N/A		8.0513	0.251525		1	N/A		0.124204	0.251525
P28650	Adenylosuccinate synthetase isozyme 1 OS=Mus musculus GN=Adssl1 PE=1 SV=2 - [PURA1_MOUSE]	457	50.223	8.42627	2	ND	ND	ND	N/A	N/A	ND	ND	ND	N/A	N/A	3.79812e+07	3280000	1.01148e+07	1.71253e+07	1.83822e+07	ND	ND	ND	N/A	N/A	1	N/A		5.22114	0.262035		1	N/A		5.22114	0.262035		1	N/A		0.191529	0.262035
Q8R1Q8	Cytoplasmic dynein 1 light intermediate chain 1 OS=Mus musculus GN=Dync1li1 PE=1 SV=1 - [DC1L1_MOUSE]	523	56.5791	6.41748	2	ND	ND	ND	N/A	N/A	ND	ND	ND	N/A	N/A	3280000	7.44644e+07	1.72841e+07	3.16762e+07	3.77115e+07	ND	ND	ND	N/A	N/A	1	N/A		9.65737	0.262147		1	N/A		9.65737	0.262147		1	N/A		0.103548	0.262147
P02089	Hemoglobin subunit beta-2 OS=Mus musculus GN=Hbb-b2 PE=1 SV=2 - [HBB2_MOUSE]	147	15.8683	8.04541	2	ND	ND	ND	N/A	N/A	ND	ND	ND	N/A	N/A	3280000	2.29147e+08	3280000	7.85688e+07	1.30404e+08	ND	ND	ND	N/A	N/A	1	N/A		23.9539	0.373901		1	N/A		23.9539	0.373901		1	N/A		0.0417468	0.373901
P03958	Adenosine deaminase OS=Mus musculus GN=Ada PE=1 SV=3 - [ADA_MOUSE]	352	39.9662	5.71924	2	ND	ND	ND	N/A	N/A	ND	ND	ND	N/A	N/A	3280000	3280000	8.50632e+07	3.05411e+07	4.72175e+07	ND	ND	ND	N/A	N/A	1	N/A		9.3113	0.373901		1	N/A		9.3113	0.373901		1	N/A		0.107396	0.373901
Q02248	Catenin beta-1 OS=Mus musculus GN=Ctnnb1 PE=1 SV=1 - [CTNB1_MOUSE]	781	85.4162	5.85889	2	ND	ND	ND	N/A	N/A	ND	ND	ND	N/A	N/A	3280000	3280000	4.5423e+07	1.73277e+07	2.43313e+07	ND	ND	ND	N/A	N/A	1	N/A		5.28282	0.373901		1	N/A		5.28282	0.373901		1	N/A		0.189293	0.373901
O08638	Myosin-11 OS=Mus musculus GN=Myh11 PE=1 SV=1 - [MYH11_MOUSE]	1972	226.888	5.45264	3	ND	ND	ND	N/A	N/A	ND	ND	ND	N/A	N/A	4920000	4920000	6.02386e+07	2.33595e+07	3.19382e+07	ND	ND	ND	N/A	N/A	1	N/A		4.74787	0.373901		1	N/A		4.74787	0.373901		1	N/A		0.210621	0.373901
P08032	Spectrin alpha chain, erythrocytic 1 OS=Mus musculus GN=Spta1 PE=1 SV=3 - [SPTA1_MOUSE]	2415	279.693	5.03369	3	ND	ND	ND	N/A	N/A	ND	ND	ND	N/A	N/A	4920000	4920000	4.39143e+07	1.79181e+07	2.25134e+07	ND	ND	ND	N/A	N/A	1	N/A		3.64189	0.373901		1	N/A		3.64189	0.373901		1	N/A		0.274583	0.373901
Q9QYJ0	DnaJ homolog subfamily A member 2 OS=Mus musculus GN=Dnaja2 PE=1 SV=1 - [DNJA2_MOUSE]	412	45.7166	6.48096	3	ND	ND	ND	N/A	N/A	ND	ND	ND	N/A	N/A	4920000	4920000	4.17225e+07	1.71875e+07	2.12479e+07	ND	ND	ND	N/A	N/A	1	N/A		3.49339	0.373901		1	N/A		3.49339	0.373901		1	N/A		0.286255	0.373901
O88456	Calpain small subunit 1 OS=Mus musculus OX=10090 GN=Capns1 PE=1 SV=2 - [CPNS1_MOUSE]	268	28.3879	5.63037	2	ND	ND	ND	N/A	N/A	ND	ND	ND	N/A	N/A	3280000	3280000	4.13839e+07	1.59813e+07	2.19993e+07	ND	ND	ND	N/A	N/A	1	N/A		4.87234	0.373901		1	N/A		4.87234	0.373901		1	N/A		0.20524	0.373901
P26350	Prothymosin alpha OS=Mus musculus GN=Ptma PE=1 SV=2 - [PTMA_MOUSE]	111	12.2471	3.78955	2	ND	ND	ND	N/A	N/A	ND	ND	ND	N/A	N/A	3280000	3280000	1.99234e+07	8.82779e+06	9.60906e+06	ND	ND	ND	N/A	N/A	1	N/A		2.6914	0.373901		1	N/A		2.6914	0.373901		1	N/A		0.371554	0.373901
Q9CWS0	N(G),N(G)-dimethylarginine dimethylaminohydrolase 1 OS=Mus musculus GN=Ddah1 PE=1 SV=3 - [DDAH1_MOUSE]	285	31.3609	5.97314	2	ND	ND	ND	N/A	N/A	ND	ND	ND	N/A	N/A	3280000	5.09342e+07	3280000	1.91647e+07	2.75131e+07	ND	ND	ND	N/A	N/A	1	N/A		5.8429	0.373901		1	N/A		5.8429	0.373901		1	N/A		0.171148	0.373901
ND, not detectable. Missing values were filled with the minimum value for statistical analysis.
N/A, not applicable
Statistical analyses were performed using a Student’s t-test for comparisons of two groups. P-values less than 0.05 are shown in bold.
The ratio between two groups more than twice or less than half are shown in bold.
For GO analysis, we used two approaches to select “upregulated” proteins (20 proteins, bold red in column B). First, we selected proteins upregulated in DKO (day 7) vs. WT, but not in DKO (day 0) vs. WT (12 + 3 proteins, bold in Fig. 5B). We also selected proteins upregulated in DKO (day 7) vs. DKO (day 0) (2 + 3 + 3 proteins, bold in Fig. 5B). There are three proteins common to the two groups, s…
For GO analysis, we used two approaches to select “downregulated” proteins (20 proteins, bold blue in column B). First, we selected proteins downregulated in DKO (day 7) vs. WT, but not in DKO (day 0) vs. WT (6 + 6 proteins, bold in Fig. 5B). We also selected proteins downregulated in DKO (day 7) vs. DKO (day 0) (6 + 8 proteins, bold in Fig. 5B). There are six proteins common to the two groups, s…

## Sheet: Suppl  Table 2
Supplementary Table 2 Low molecular weight compounds identified in this study.
Name	Formula	Molecular Weight	RT [min]	Column	Mode	Identification Tentative or Validated	WT mice					SADKO mice, Day 0 afetr Asc-withdrawal					SADKO mice, Day 7 afetr Asc-withdrawal					SADKO mice, Day 10 afetr Asc-withdrawal					WT vs									DKO, Day 0 vs						DKO, Day 7 vs
																											DKO, Day 0			DKO, Day 7			DKO, Day 10			DKO, Day 7			DKO, Day 10			DKO, Day 10
							Mouse 1	Mouse 2	Mouse 3	Mean	SD	Mouse 1	Mouse 2	Mouse 3	Mean	SD	Mouse 1	Mouse 2	Mouse 3	Mean	SD	Mouse 1	Mouse 2	Mouse 3	Mean	SD	Ratio (DKO, Day 0/WT)	T-test	Up/Down	Ratio (DKO, Day 7/WT)	T-test	Up/Down	Ratio (DKO, Day 10/WT)	T-test	Up/Down	Ratio (DKO, Day 7/Day 0)	T-test	Up/Down	Ratio (DKO, Day 10/Day 0)	T-test	Up/Down	Ratio (DKO, Day 10/Day 7)	T-test	Up/Down
Lactate	C3 H6 O3	90.0302	8.633	Zic-Hilic	Negative	Validated	3.54823e+07	3.37595e+07	3.09471e+07	3.33963e+07	2.28935e+06	3.87536e+07	4.057e+07	2.90325e+07	3.61187e+07	6.20366e+06	4.91045e+07	8.36379e+07	4.47787e+07	5.91737e+07	2.12967e+07	6.46387e+07	3.37124e+07	4.95117e+07	4.92876e+07	1.54644e+07	1.08152	0.51519		1.77187	0.10549		1.47584	0.153096		1.63831	0.146199		1.3646	0.242863		0.832931	0.550785
Dodecyl sulfate	C12 H26 O4 S	266.15	1.717	Zic-Hilic	Negative	Tentative	5.90373e+08	4.94378e+08	4.57304e+08	5.14018e+08	6.8674e+07	4.533e+08	4.8468e+08	4.60995e+08	4.66325e+08	1.63545e+07	4.04511e+08	3.66812e+08	4.81022e+08	4.17449e+08	5.81937e+07	4.72418e+08	3.03421e+08	5.37927e+08	4.37922e+08	1.20999e+08	0.907215	0.306898		0.812128	0.136687		0.851958	0.397107		0.895188	0.233966		0.939091	0.707615		1.04904	0.804744
Fumaric acid	C4 H4 O4	116.009	1.68	BEH Amide	Negative	Tentative	114735	91172.7	80143.5	95350.3	17669.8	93425.2	99860.5	1.86525e+06	686179	1.02111e+06	63193.8	55132.8	62989	60438.5	4596	100296	44569.2	92480	79115.1	30171.8	7.19641	0.373027		0.633858	0.0296004		0.829731	0.466341		0.0880798	0.348344		0.115298	0.361515		1.30902	0.348938
Itaconic acid	C5 H6 O4	130.025	15.179	Zic-Hilic	Negative	Validated	67860.4	61192.9	71015.1	66689.5	5014.73	83664.3	76994.7	84937.4	81865.5	4265.99	52476.5	76881.8	57345.7	62234.7	12916.3	63227.5	44625.2	80927.6	62926.8	18153	1.22756	0.0162314		0.933201	0.607295		0.943579	0.746739		0.760206	0.0667921		0.768661	0.153379		1.01112	0.959669
D-α-Hydroxyglutaric acid	C5 H8 O5	148.035	15.338	Zic-Hilic	Negative	Validated	245517	232397	232363	236759	7585.01	230435	200494	185048	205326	23076	147438	494473	219530	287147	183132	206601	154660	175768	179010	26121.8	0.867235	0.0884878		1.21282	0.658804		0.756084	0.0212546		1.39849	0.485428		0.871833	0.261058		0.623408	0.368565
Acetaminophen	C8 H9 N O2	151.061	3.126	Zic-Hilic	Negative	Tentative	26830.7	23596.3	28418.3	26281.8	2457.41	25950.1	26743	20209.5	24300.9	3565.33	25120.8	22503.9	25768.6	24464.4	1728.51	22809.5	23680.9	26863.9	24451.4	2134.21	0.924629	0.472504		0.930851	0.353906		0.930357	0.385196		1.00673	0.946446		1.00619	0.952983		0.999469	0.993851
2-Oxoglutaric acid	C5 H6 O5	146.019	15.701	Zic-Hilic	Negative	Validated	1.2405e+06	2.1357e+06	1.65231e+06	1.67617e+06	448078	1.27725e+06	1.13872e+06	1.03783e+06	1.15127e+06	120199	90813.3	562843	97093.4	250250	270732	133553	68849.3	68117	90173.1	37569.9	0.686844	0.121592		0.149299	0.00918758	Down	0.0537971	0.00363372	Down	0.217369	0.00621851	Down	0.0783251	0.000128228	Down	0.360332	0.367764
Citric acid	C6 H8 O7	192.024	19.117	Zic-Hilic	Negative	Validated	264016	333123	202503	266548	65346.7	336140	354211	1.18803e+06	626128	486708	1.31046e+06	812872	1.29495e+06	1.13943e+06	282912	1.71072e+06	1.13823e+06	999382	1.28278e+06	377056	2.34903	0.273495		4.27476	0.00648548	Up	4.81257	0.0100338	Up	1.8198	0.189422		2.04875	0.138417		1.12581	0.626243
5-Oxoproline	C5 H7 N O3	129.041	9.798	Zic-Hilic	Negative	Validated	1.19539e+07	1.08638e+07	7.29696e+06	1.00382e+07	2.43575e+06	9.46243e+06	9.34814e+06	8.0891e+06	8.96655e+06	762042	1.43793e+07	2.63907e+07	1.50962e+07	1.86221e+07	6.73738e+06	2.14219e+07	1.6368e+07	1.67496e+07	1.81799e+07	2.81418e+06	0.893243	0.507337		1.85512	0.10659		1.81107	0.0192876		2.07684	0.0692047		2.02752	0.00542206	Up	0.976253	0.921504
1,4-Lactone	C4 H6 O2	86.0354	15.179	Zic-Hilic	Negative	Tentative	19236.9	17929.9	19620.2	18929	886.206	21199.7	20355.9	17126.6	19560.7	2149.83	16904.6	18519.9	16361.2	17261.9	1122.84	16921.5	14942.8	16613.1	16159.1	1064.6	1.03337	0.662477		0.911928	0.113673		0.85367	0.0257356		0.882477	0.176002		0.8261	0.0699968		0.936115	0.284601
Maleamate	C4 H5 N O3	115.025	5.271	BEH Amide	Positive	Tentative	3.27438e+06	4.59153e+06	5.20528e+06	4.35707e+06	986572	4.46692e+06	4.55128e+06	2.95057e+06	3.98959e+06	900808	8.2969e+06	9.47127e+06	7.82047e+06	8.52955e+06	849636	7.77434e+06	8.24818e+06	8.16711e+06	8.06321e+06	253435	0.91566	0.658626		1.95764	0.00515462		1.8506	0.00324073		2.13795	0.00315055	Up	2.02106	0.00165728	Up	0.945327	0.413829
Gluconic acid	C6 H12 O7	196.055	9.872	BEH Amide	Negative	Validated	132474	105756	89256	109162	21809.4	37929.9	39920.6	20557.9	32802.8	10651	26642	85045	65289	58992	29706.3	54984.2	56400.3	87809.2	66397.9	18556.2	0.300496	0.00550951	Down	0.540408	0.0778357		0.608251	0.0608986		1.79838	0.223978		2.02415	0.0530071		1.12554	0.732742
Ectoine	C6 H10 N2 O2	142.072	3.315	Zic-Hilic	Negative	Tentative	1.41962e+07	1.92676e+07	3.14824e+07	2.16487e+07	8.8857e+06	2.92014e+07	3.08636e+07	2.3403e+07	2.78227e+07	3.91671e+06	1.98871e+07	2.93129e+07	3.56423e+07	2.82808e+07	7.92817e+06	2.78158e+07	4.32977e+07	2.64893e+07	3.25343e+07	9.34501e+06	1.28519	0.332609		1.30635	0.389364		1.50283	0.217522		1.01647	0.932816		1.16934	0.465742		1.1504	0.580137
Methylimidazoleaceticacid	C6 H8 N2 O2	140.056	2.146	Zic-Hilic	Negative	Tentative	13662.4	10529.1	21592.4	15261.3	5702.34	11973.1	11212.1	10343.9	11176.4	815.21	8658.74	8471.87	10052	9060.88	863.431	11058.3	7808.32	11437.6	10101.4	1994.92	0.732332	0.286665		0.593715	0.136066		0.661896	0.213132		0.810719	0.0367292		0.90382	0.436346		1.11484	0.453657
N,N-Dihydroxy-L-tyrosine	C9 H11 N O5	213.06	2.713	Zic-Hilic	Negative	Tentative	88144.9	79735.7	63134.8	77005.1	12726.7	72560.3	74312.3	93714.7	80195.8	11740.4	51402.4	118813	55417.5	75210.9	37813.8	45659.2	52177.7	45248.1	47695	3887.58	1.04143	0.765573		0.9767	0.941656		0.619374	0.0188596		0.937842	0.838055		0.594732	0.0104038		0.63415	0.278208
D-Glucose	C6 H12 O6	180.06	13.478	Zic-Hilic	Negative	Validated	1.2799e+07	1.16676e+07	9.62166e+06	1.13628e+07	1.61045e+06	9.09655e+06	9.55944e+06	1.34667e+07	1.07076e+07	2.40065e+06	7.72771e+06	1.45459e+07	7.3793e+06	9.8843e+06	4.04081e+06	7.83318e+06	4.9407e+06	7.48906e+06	6.75431e+06	1.58003e+06	0.942338	0.714659		0.869886	0.587706		0.594426	0.0240573		0.923115	0.776727		0.630799	0.0757826		0.683337	0.279601
Acetaminophen glucuronide	C14 H17 N O8	327.09	11.172	Zic-Hilic	Negative	Tentative	29310	31858.4	37118.8	32762.4	3982.08	30863	27908.3	20356.4	26375.9	5418.33	24573	23338.4	26538.5	24816.6	1613.91	30564.9	20636.3	27202.9	26134.7	5049.71	0.805065	0.175302		0.757472	0.0328057		0.797703	0.148804		0.940883	0.657796		0.990855	0.957725		1.05311	0.688922
trans-Aconitic acid	C6 H6 O6	174.014	15.195	Zic-Hilic	Negative	Tentative	115529	115363	118460	116451	1742.35	101308	80979.8	91173.9	91154.1	10164.3	85727.6	205614	87531.5	126291	68701.8	112578	69194.6	71876.3	84549.5	24310.1	0.782769	0.0131714		1.0845	0.816342		0.726053	0.0860032		1.38547	0.430337		0.927545	0.686576		0.669481	0.377316
Taurine	C2 H7 N O3 S	125.013	4.416	BEH Amide	Positive	Validated	1.7689e+07	1.66768e+07	1.24918e+07	1.56192e+07	2.75531e+06	1.80968e+07	1.74439e+07	1.81675e+07	1.79027e+07	398927	9.64264e+06	2.94303e+07	1.49394e+07	1.80041e+07	1.02437e+07	1.54559e+07	1.09306e+07	1.07002e+07	1.23622e+07	2.68164e+06	1.1462	0.228452		1.15269	0.716814		0.791476	0.216217		1.00566	0.987152		0.690522	0.0240219		0.686633	0.408308
Glycerol 3-phosphate	C3 H9 O6 P	172.011	15.634	Zic-Hilic	Negative	Tentative	719042	824794	640076	727971	92682.3	908289	844536	855963	869596	33992.7	1.12453e+06	1.86885e+06	732016	1.2418e+06	577419	871940	839388	833174	848167	20820.9	1.19455	0.0678576		1.70583	0.202708		1.16511	0.0935225		1.42802	0.327494		0.975358	0.404512		0.683016	0.303389
2-Oxobutyric acid	C4 H6 O3	102.03	15.684	Zic-Hilic	Negative	Tentative	199377	126139	130917	152144	40974.4	112594	132867	123693	123051	10151.5	163567	122098	104810	130158	30196.5	86952	80005.4	140308	102422	32993.5	0.80878	0.298545		0.855493	0.495954		0.673189	0.176954		1.05776	0.718873		0.83235	0.359098		0.786902	0.343245
Pyruvic acid	C3 H4 O3	88.0146	7.467	Zic-Hilic	Negative	Validated	52035.7	27336.6	54884.8	44752.3	15149.6	93474.3	57101.4	48169.3	66248.3	23997.6	28723	82114.5	57725	56187.5	26728.9	53243	56951.4	21305.3	43833.2	19597.7	1.48033	0.259768		1.25552	0.55426		0.979462	0.95184		0.848134	0.652965		0.66165	0.278432		0.780124	0.553696
δ-Gluconic acid δ-lactone	C6 H10 O6	178.045	10.798	Zic-Hilic	Negative	Tentative	27175.1	21431.1	27982.7	25529.6	3572.33	38828.4	29356.7	24036	30740.3	7492.68	19517.6	68832.6	24003.3	37451.2	27269.5	23238.9	17143.4	23290.3	21224.2	3534.21	1.20411	0.338041		1.46697	0.49453		0.831356	0.211977		1.21831	0.70213		0.690435	0.117507		0.566717	0.364507
D-Saccharic acid	C6 H10 O8	210.034	16.732	Zic-Hilic	Negative	Validated	60817.6	52029.1	62848.9	58565.2	5750.85	68940.1	59178.3	44001.5	57373.3	12566.9	51278.3	76216.6	51653.6	59716.1	14291	54728.3	44583.6	59853.2	53055	7771.07	0.979649	0.888488		1.01965	0.903279		0.905915	0.379431		1.04083	0.841573		0.924734	0.639338		0.888454	0.517328
6-Acetamido-3-aminohexanoate	C8 H16 N2 O3	188.113	8.622	Zic-Hilic	Negative	Tentative	90493.5	90645.5	125401	102180	20110.2	133243	121975	69296.7	108171	34134.7	138775	115069	154659	136168	19923	104408	160046	128614	131023	27897.5	1.05863	0.806309		1.33263	0.106074		1.28227	0.219973		1.25882	0.287136		1.21125	0.420041		0.962214	0.807727
Agaritine	C12 H17 N3 O4	267.117	2.558	Zic-Hilic	Positive	Tentative	44270.3	40376.7	36720.8	40455.9	3775.36	43972.1	63956.3	74076	60668.1	15318.9	29498.8	79703.6	34027.6	47743.3	27770.9	25503.2	28428	24197	26042.7	2166.47	1.49961	0.0907209		1.18013	0.675776		0.643731	0.00457805		0.786959	0.519225		0.429265	0.0178961	Down	0.545473	0.248541
Pyridoxamine;2-Methyl-4-aminomethyl-5-hydroxymethyl-3-Pyridinol	C8 H12 N2 O2	168.087	2.263	Zic-Hilic	Negative	Tentative	16426.6	10109.2	26143	17559.6	8076.75	94170.7	9474.7	93885.5	65843.6	48817.1	11138.2	26938.7	11793.8	16623.5	8939.18	25916.4	8960.09	102520	45798.7	49848	3.74973	0.166262		0.946694	0.89945		2.60819	0.387602		0.25247	0.160967		0.695568	0.644869		2.75505	0.374837
DL-2-Aminobutyric Acid	C4 H9 N O2	103.062	3.084	BEH Amide	Positive	Validated	5.18434e+07	4.87565e+07	4.80311e+07	4.95437e+07	2.02435e+06	6.16459e+07	5.73391e+07	6.92508e+07	6.27453e+07	6.03149e+06	5.61008e+07	4.1404e+07	5.67479e+07	5.14176e+07	8.67807e+06	5.47771e+07	6.74669e+07	5.92271e+07	6.04904e+07	6.43849e+06	1.26646	0.022879		1.03782	0.734122		1.22095	0.0483538		0.819465	0.136951		0.964063	0.680871		1.17645	0.219547
2-Oxovalericacid	C5 H8 O3	116.046	6.835	Zic-Hilic	Negative	Tentative	275273	391126	41025.5	235808	178355	50707.2	36164.8	60326.1	49066	12163.9	32527.9	229403	28513.9	96814.9	114842	50849.3	158041	137582	115491	56908.2	0.208076	0.144666		0.410566	0.319818		0.489767	0.32803		1.97316	0.513488		2.35379	0.119205		1.1929	0.813182
DL-Malic acid	C4 H6 O5	134.019	15.852	Zic-Hilic	Negative	Tentative	5.20809e+06	6.17694e+06	5.47975e+06	5.62159e+06	499760	4.25627e+06	4.60188e+06	3.47114e+06	4.10976e+06	579433	4.60332e+06	1.01559e+07	5.33574e+06	6.69832e+06	3.01666e+06	5.21553e+06	4.55125e+06	4.703e+06	4.82326e+06	348085	0.731067	0.0267274		1.19153	0.574876		0.857988	0.0856891		1.62985	0.218181		1.17361	0.141513		0.72007	0.345093
β-D-Glucopyranuronic acid	C6 H10 O7	194.04	12.185	BEH Amide	Negative	Tentative	169244	177509	106356	151036	38914.3	226283	286291	216679	243084	37724.9	405474	1.20628e+06	325425	645728	487103	444357	297870	352030	364752	74067.6	1.60944	0.0423206		4.27532	0.154394		2.415	0.0114731	Up	2.65639	0.226625		1.50052	0.0643039		0.56487	0.379195
Succinic acid	C4 H6 O4	118.025	2.555	BEH Amide	Negative	Tentative	643697	564456	403610	537254	122333	501091	529806	590156	540351	45459.2	721057	1.27519e+06	573232	856494	370060	616040	464447	568081	549523	77482	1.00576	0.969186		1.59421	0.228987		1.02284	0.89043		1.58507	0.21585		1.01697	0.868227		0.641596	0.232372
L-Ala-L-Ala	C6 H12 N2 O3	160.082	1.79	BEH Amide	Negative	Tentative	51099	65781.2	75395.3	64091.8	12235.9	55910.9	59593.7	70167.6	61890.7	7400.71	54754.4	51349.7	49805.9	51970	2531.9	57205.8	60021.5	52108.5	56445.3	4010.96	0.965657	0.802954		0.810868	0.168195		0.880694	0.361817		0.839706	0.0929814		0.912015	0.325242		1.08611	0.177556
Acetonecyanohydrin	C4 H7 N O	85.0514	5.785	Zic-Hilic	Negative	Tentative	109380	72737.8	76256.3	86124.7	20216.4	3.87014e+06	114133	141849	1.37537e+06	2.16057e+06	105652	89949.6	86517.5	94039.8	10202.2	179242	96938.8	846250	374144	410922	15.9695	0.35976		1.0919	0.577576		4.34421	0.29202		0.0683741	0.362388		0.272031	0.474501		3.97857	0.303281
L-Glutamic acid	C5 H9 N O4	147.051	5.648	BEH Amide	Positive	Validated	9.53298e+06	1.09785e+07	9.96087e+06	1.01575e+07	742563	1.09391e+07	1.08e+07	8.03467e+06	9.9246e+06	1.6382e+06	1.82218e+07	2.23976e+07	1.70676e+07	1.9229e+07	2.80409e+06	1.60841e+07	1.35108e+07	1.87357e+07	1.61102e+07	2.61253e+06	0.977074	0.833555		1.89309	0.00562955		1.58605	0.0191667		1.93751	0.00769301		1.62326	0.0254822		0.837809	0.231492
(R)-2,3-Dihydroxy-3-methylpentanoate	C6 H12 O4	148.071	4.474	Zic-Hilic	Negative	Tentative	20644.7	19948.4	24242	21611.7	2304.33	24961.6	27549	28455.9	26988.8	1813.26	29162.1	20687	34263.3	28037.5	6857.65	27602.2	22799.5	19211.2	23204.3	4210.11	1.24881	0.0336558		1.29733	0.198769		1.07369	0.596245		1.03885	0.810535		0.859775	0.22595		0.827618	0.356941
(S)-2-Acetolactate	C5 H8 O4	132.04	13.49	Zic-Hilic	Negative	Tentative	257252	215619	196370	223080	31119.7	449737	229048	282171	320318	115184	193526	324088	158090	225235	87423.9	162490	103293	212784	159522	54805.5	1.43589	0.230916		1.00966	0.969848		0.715089	0.155613		0.703159	0.318321		0.498012	0.0943871		0.708249	0.331896
(2R,3S)-2,3-Dimethylmalate	C6 H10 O5	162.051	4.612	BEH Amide	Negative	Tentative	296378	262499	236865	265248	29851.6	281911	298649	421977	334179	76494.4	209049	391785	175381	258738	116445	203130	119676	191508	171438	45202.2	1.25987	0.219622		0.975459	0.929785		0.646332	0.0399608		0.774251	0.401411		0.513014	0.0337795		0.662593	0.292712
L-Cysteine	C3 H7 N O2 S	121.018	8.347	Zic-Hilic	Negative	Tentative	234066	479126	284800	332664	129351	373117	320180	613105	435467	156099	367196	2.79048e+06	800733	1.31947e+06	1.29224e+06	253490	144733	73747.4	157323	90530.4	1.30903	0.429363		3.96637	0.258499		0.47292	0.126753		3.03001	0.304694		0.361275	0.0558207		0.119232	0.195181
Orthophosphate	H3 O4 P	97.9754	16.851	Zic-Hilic	Negative	Tentative	2.01267e+06	2.20544e+06	1.57379e+06	1.93063e+06	323721	2.32934e+06	2.02841e+06	1.9843e+06	2.11402e+06	187771	1.76858e+06	3.48849e+06	1.8785e+06	2.37852e+06	962828	2.49746e+06	1.59483e+06	2.46259e+06	2.18496e+06	511365	1.09499	0.443831		1.23199	0.487602		1.13173	0.507024		1.12512	0.664786		1.03356	0.832596		0.918621	0.773792
Hypoxanthine	C5 H4 N4 O	136.036	9.246	Zic-Hilic	Positive	Tentative	3.22551e+06	4.21677e+06	1.71443e+06	3.05224e+06	1.26014e+06	7.83282e+06	1.00191e+07	9.94459e+06	9.2655e+06	1.2413e+06	7.98985e+06	1.92669e+07	9.83202e+06	1.23629e+07	6.04954e+06	1.06148e+07	8.95014e+06	7.04077e+06	8.86857e+06	1.78841e+06	3.03564	0.00368929	Up	4.05045	0.0594366		2.9056	0.00999496	Up	1.3343	0.434015		0.95716	0.767937		0.717352	0.391676
Uridine	C9 H12 N2 O6	244.065	2.389	BEH Amide	Negative	Tentative	315850	426711	223639	322067	101679	2.0123e+06	1.67242e+06	1.94517e+06	1.87663e+06	180006	2.75823e+06	4.10098e+06	2.78245e+06	3.21388e+06	768341	3.38922e+06	2.21583e+06	2.46628e+06	2.69044e+06	617981	5.82683	0.000200578	Up	9.97894	0.00295252	Up	8.35368	0.00280907	Up	1.71258	0.042598		1.43366	0.093701		0.837132	0.409879
3-Hydroxyaminophenol	C6 H7 N O2	125.046	2.52	Zic-Hilic	Positive	Tentative	1.107e+08	9.4661e+07	1.84712e+08	1.30024e+08	4.8035e+07	1.10579e+08	1.26789e+08	8.70574e+07	1.08142e+08	1.99777e+07	1.17834e+08	8.76984e+07	1.23532e+08	1.09688e+08	1.92557e+07	1.24862e+08	1.67854e+08	1.10267e+08	1.34328e+08	2.99377e+07	0.831705	0.506642		0.843597	0.533463		1.0331	0.901593		1.0143	0.927745		1.24214	0.276116		1.22463	0.296724
L-Aspartic acid	C4 H7 N O4	133.035	8.179	BEH Amide	Negative	Validated	2.59766e+06	3.58143e+06	2.73634e+06	2.97181e+06	532480	3.91675e+06	2.67339e+06	2.42157e+06	3.0039e+06	800512	6.34186e+06	1.00681e+07	7.70571e+06	8.03854e+06	1.88526e+06	1.08372e+07	5.34214e+06	9.48934e+06	8.55621e+06	2.86388e+06	1.0108	0.95667		2.70493	0.0109923	Up	2.87912	0.0293651	Up	2.67603	0.013079	Up	2.84837	0.0318538	Up	1.0644	0.806615
L-Glutamine	C5 H10 N2 O3	146.067	5.033	BEH Amide	Negative	Validated	1.19056e+07	8.36219e+06	5.74833e+06	8.67205e+06	3.09032e+06	7.24576e+06	6.55127e+06	6.18539e+06	6.66081e+06	538605	1.02754e+07	2.36501e+07	1.36918e+07	1.58724e+07	6.94888e+06	1.55904e+07	1.00447e+07	1.35309e+07	1.30553e+07	2.80328e+06	0.768078	0.329034		1.83029	0.176374		1.50545	0.142941		2.38295	0.0839328		1.96002	0.0178414		0.822517	0.550445
3-Methylcrotonylglycine	C7 H11 N O3	157.071	2.53	Zic-Hilic	Positive	Tentative	2.99393e+07	3.01035e+07	4.90143e+07	3.63524e+07	1.09659e+07	2.16588e+07	2.38542e+07	1.9062e+07	2.1525e+07	2.3989e+06	2.49438e+07	1.25297e+07	2.25333e+07	2.00023e+07	6.58269e+06	3.0006e+07	3.32075e+07	2.90739e+07	3.07625e+07	2.16817e+06	0.59212	0.0840539		0.550233	0.091201		0.846231	0.43527		0.92926	0.725711		1.42915	0.00777166		1.53795	0.0547073
Uracil;2,4-Dihydroxypyrimidine	C4 H4 N2 O2	112.026	8.67	Zic-Hilic	Negative	Tentative	233163	337952	160401	243839	89255.4	1.59553e+06	1.47292e+06	1.48813e+06	1.51886e+06	66833.4	2.38908e+06	3.51196e+06	2.06701e+06	2.65602e+06	758560	2.22789e+06	1.91129e+06	1.89641e+06	2.01186e+06	187235	6.22896	3.83407e-05	Up	10.8925	0.00543396	Up	8.2508	0.000122518	Up	1.74869	0.0609086		1.32459	0.012694		0.757474	0.226487
L-Proline	C5 H9 N O2	115.062	4.059	Zic-Hilic	Positive	Validated	1.95504e+06	1.7145e+06	1.68018e+06	1.78324e+06	149769	9.02458e+06	3.72463e+06	2.19858e+06	4.9826e+06	3.58266e+06	3.82166e+06	5.46193e+06	4.74649e+06	4.67669e+06	822358	4.5069e+06	3.65368e+06	6.3422e+06	4.83426e+06	1.37383e+06	2.79413	0.197143		2.62258	0.00389305	Up	2.71094	0.0187155	Up	0.938605	0.892359		0.970228	0.949826		1.03369	0.872933
S-Methyl-1-thio-D-glycerate	C4 H8 O3 S	136.017	5.473	Zic-Hilic	Negative	Tentative	17782.5	16506.3	16917.6	17068.8	651.4	19514	16499.7	13773.2	16595.6	2871.62	17993.8	15706.4	16461.6	16720.6	1165.44	16413.1	14658	20168.6	17079.9	2815.18	0.972277	0.794544		0.9796	0.674878		1.00065	0.995004		1.00753	0.94766		1.02918	0.844953		1.02149	0.848121
2-Phenylethanol	C8 H10 O	122.075	12.475	Zic-Hilic	Negative	Tentative	7.54703e+06	7.09202e+06	1.14098e+07	8.68295e+06	2.37245e+06	1.32623e+07	1.32453e+07	6.3344e+06	1.09473e+07	3.99492e+06	9.93475e+06	7.16486e+06	1.06781e+07	9.25923e+06	1.85146e+06	1.07772e+07	8.39227e+06	1.14694e+07	1.0213e+07	1.61431e+06	1.26078	0.446129		1.06637	0.756785		1.17621	0.408012		0.845798	0.54298		0.932919	0.782528		1.103	0.538116
L-α-(Methylenecyclopropyl)glycine	C6 H9 N O2	127.061	2.224	Zic-Hilic	Negative	Tentative	33834.7	34167.7	70207.9	46070.1	20904.6	30113.9	27235.3	18074.4	25141.2	6287.02	25333.3	18966	25481.1	23260.2	3719.59	19561.6	38366	30608	29511.8	9450.01	0.545716	0.172133		0.504886	0.136291		0.640586	0.279396		0.925181	0.678668		1.17384	0.541302		1.26877	0.346402
Xanthine	C5 H4 N4 O2	152.031	2.332	BEH Amide	Negative	Tentative	609438	762570	451583	607864	155500	1.11688e+06	1.20304e+06	1.15536e+06	1.15843e+06	43161	1.12279e+06	2.54272e+06	1.04566e+06	1.57039e+06	842948	942041	837666	636603	805437	155248	1.90573	0.00410567		2.58346	0.123674		1.32503	0.194374		1.35562	0.445504		0.695285	0.0191981		0.51289	0.19705
2-Formylglutarate	C6 H8 O5	160.035	2.899	Zic-Hilic	Negative	Tentative	24598.2	26381.5	25648.6	25542.8	896.354	25235.2	25083.5	16650.8	22323.2	4912.99	22589.7	17506.7	18138	19411.5	2770.45	23157.5	15854.6	20231.7	19747.9	3675.4	0.873951	0.326696		0.759959	0.0218273		0.773131	0.0567975		0.869567	0.421786		0.884638	0.507506		1.01733	0.905357
Urocanic acid	C6 H6 N2 O2	138.041	6.152	Zic-Hilic	Negative	Tentative	556596	513291	656994	575627	73717.3	2.13413e+06	401139	386122	973796	1.0049e+06	516390	609948	836646	654328	164676	3.92294e+06	4.30495e+06	1.53411e+06	3.254e+06	1.50166e+06	1.69171	0.531293		1.13672	0.491985		5.65296	0.0367319	Up	0.671935	0.615729		3.34156	0.0941357		4.97304	0.0407128	Up
Uridine 5'-diphosphoglucuronic acid	C15 H22 N2 O18 P2	580.026	19.191	Zic-Hilic	Negative	Validated	54992.7	44755.6	60488.7	53412.3	7984.71	61092.6	59140.7	41375.6	53869.6	10864.1	46784.7	44506.4	50324	47205	2931.47	54911.6	42536.3	58921.5	52123.1	8541.11	1.00856	0.955971		0.883785	0.274871		0.975863	0.85784		0.876283	0.362948		0.967579	0.837444		1.10419	0.398929
Dihomomethionine	C7 H15 N O2 S	177.085	7	Zic-Hilic	Negative	Tentative	15074.6	14226.3	15654.4	14985.1	718.233	16235.2	15862	11007	14368.1	2916.74	12488.1	11583.8	14172.9	12748.2	1313.99	13473.1	12100.9	15182.3	13585.4	1543.77	0.958821	0.739954		0.850726	0.0608574		0.906593	0.227587		0.887263	0.429998		0.945529	0.702295		1.06567	0.513978
2-Aminomuconatesemialdehyde	C6 H7 N O3	141.041	7.136	Zic-Hilic	Negative	Tentative	38958.1	26307.7	27054.6	30773.5	7097.97	26409.7	26476	19343.5	24076.4	4098.92	20907.2	25136.2	22135.7	22726.4	2175.5	21848.7	18370.3	24763.6	21660.9	3200.76	0.782375	0.229931		0.738506	0.133675		0.703881	0.112585		0.943928	0.640824		0.899672	0.466206		0.953115	0.658337
4-Coumarylalcohol	C9 H10 O2	150.066	3.391	Zic-Hilic	Negative	Tentative	14916	33833	33705.8	27485	10885.2	20351.4	28676.2	13849.7	20959.1	7431.88	31063	55310.6	98486	61619.9	34151.4	14079.7	41086.5	13472.7	22879.6	15770.5	0.762566	0.439469		2.24195	0.174399		0.832441	0.698579		2.94001	0.114143		1.09163	0.857972		0.371303	0.149027
Myristicacid	C14 H28 O2	228.205	1.928	Zic-Hilic	Negative	Tentative	1.45277e+06	1.95408e+06	4.66411e+06	2.69032e+06	1.72763e+06	4.68356e+06	3.91727e+06	3.2885e+06	3.96311e+06	698659	1.57477e+06	2.7581e+06	2.41007e+06	2.24765e+06	608155	1.69342e+06	3.85262e+06	2.48483e+06	2.67696e+06	1.09235e+06	1.4731	0.302328		0.835456	0.696988		0.995032	0.991506		0.567142	0.0326581		0.675469	0.160926		1.191	0.584016
Cysteinylglycine	C5 H10 N2 O3 S	178.039	7.204	Zic-Hilic	Negative	Tentative	69276.5	120376	67599.9	85750.8	29997.9	71750.7	54824.8	32561.4	53045.6	19655.1	38326.4	68767	99298	68797.1	30485.8	24746.8	109319	46218.8	60095	43960.6	0.618602	0.189367		0.802291	0.530083		0.700809	0.450705		1.29694	0.493802		1.13289	0.812339		0.87351	0.792113
Nicotinamide	C6 H6 N2 O	122.046	4.147	Zic-Hilic	Positive	Tentative	3.65082e+06	2.46565e+06	2.5082e+06	2.87489e+06	672313	2.52282e+06	3.3141e+06	3.63728e+06	3.15807e+06	573381	2.20862e+06	4.98925e+06	2.85234e+06	3.35007e+06	1.4556e+06	3.71476e+06	2.74924e+06	2.70953e+06	3.05784e+06	569250	1.0985	0.608413		1.16529	0.634781		1.06364	0.737249		1.0608	0.842057		0.968264	0.84039		0.91277	0.762283
(1-Ribosylimidazole)-4-acetate	C10 H14 N2 O6	258.08	9.701	Zic-Hilic	Negative	Tentative	18141.3	16594.1	16554.1	17096.5	905.056	17794.2	19368.7	13247.8	16803.5	3178.43	14291.9	12484.1	15777.4	14184.5	1649.28	16290.4	12929.4	17276.4	15498.8	2279.07	0.982863	0.885397		0.82967	0.0551687		0.906545	0.322195		0.844136	0.273955		0.922351	0.594348		1.09266	0.463794
Benzoic acid	C7 H6 O2	122.035	4.864	Zic-Hilic	Negative	Tentative	1.50561e+06	1.89002e+06	1.68434e+06	1.69332e+06	192366	972173	971726	1.31383e+06	1.08591e+06	197386	2.71367e+06	2.4546e+06	1.381e+06	2.18309e+06	706603	2.10767e+06	2.15873e+06	1.64436e+06	1.97025e+06	283386	0.64129	0.0188248		1.28923	0.311159		1.16354	0.233984		2.01038	0.0606658		1.81438	0.0113757		0.902506	0.653544
Prolylglycine	C7 H12 N2 O3	172.082	3.116	Zic-Hilic	Negative	Tentative	11490.6	10112	12570.7	11391.1	1232.37	11218.7	11386.8	9271.62	10625.7	1175.7	9084.19	7559.59	9626.19	8756.65	1071.53	9445.5	7932.91	10971.2	9449.86	1519.13	0.932811	0.479857		0.768728	0.049105		0.829583	0.160767		0.824099	0.111561		0.889337	0.34881		1.07916	0.553553
O-Phosphorylethanolamine	C2 H8 N O4 P	141.017	6.79	BEH Amide	Positive	Validated	3.00668e+06	2.72946e+06	2.42539e+06	2.72051e+06	290746	1.86764e+06	1.45274e+06	1.80625e+06	1.70888e+06	223934	1.43379e+06	4.41057e+06	1.75924e+06	2.53453e+06	1.63282e+06	3.59385e+06	2.12643e+06	3.21472e+06	2.97833e+06	761733	0.628146	0.00881063		0.931638	0.855463		1.09477	0.613022		1.48315	0.434511		1.74286	0.0503651		1.1751	0.691606
2-Aminoadipic acid	C6 H11 N O4	161.066	4.49	BEH Amide	Positive	Validated	1.88377e+06	1.39448e+06	1.38313e+06	1.5538e+06	285826	1.80126e+06	1.81919e+06	1.71366e+06	1.77804e+06	56469.8	2.1034e+06	2.0807e+06	2.06701e+06	2.0837e+06	18377.4	2.20744e+06	2.09371e+06	2.31037e+06	2.20384e+06	108375	1.14432	0.253363		1.34104	0.0327593		1.41836	0.0211431		1.17191	0.000875055		1.23948	0.00380038		1.05766	0.131292
(2S,3R)-3-Hydroxybutane-1,2,3-tricarboxylate	C7 H10 O7	206.039	13.751	Zic-Hilic	Negative	Tentative	6925.45	6297.36	6219.12	6480.64	387.193	5440.55	5824.8	4355.78	5207.04	761.836	4928.92	4833.52	5279.92	5014.12	235.082	6002.44	4001.12	5592.32	5198.62	1057.15	0.803476	0.0612428		0.773707	0.00496755		0.802177	0.119846		0.96295	0.696662		0.998383	0.991607		1.0368	0.782612
Picolinic acid	C6 H5 N O2	123.03	6.619	Zic-Hilic	Negative	Tentative	8250.63	7541.12	7803.19	7864.98	358.768	6933.45	7012.33	5402.66	6449.48	907.431	5859.51	5281.43	6307.54	5816.16	514.428	6363.83	5486.14	7308.61	6386.19	911.439	0.820025	0.0658765		0.739501	0.00480871		0.811978	0.0591137		0.901803	0.35231		0.990187	0.936172		1.09801	0.398909
2-Aminoacrylate	C3 H5 N O2	87.0307	12.411	Zic-Hilic	Negative	Tentative	774792	715189	892213	794065	90071.8	1.04756e+06	844283	601281	831040	223433	896768	698622	1.17297e+06	922785	238240	1.40638e+06	768965	1.22421e+06	1.13318e+06	328311	1.04657	0.803497		1.1621	0.430797		1.42707	0.159553		1.1104	0.652052		1.36357	0.25798		1.228	0.419772
L-Alanine	C3 H7 N O2	89.0463	4.085	BEH Amide	Positive	Validated	4.33102e+07	3.90482e+07	2.28457e+07	3.5068e+07	1.07972e+07	3.64284e+07	4.67562e+07	4.46742e+07	4.26196e+07	5.46185e+06	4.05506e+07	5.03511e+07	5.3305e+07	4.80689e+07	6.67648e+06	3.87264e+07	2.21087e+07	2.53359e+07	2.87237e+07	8.81165e+06	1.21534	0.340535		1.37073	0.150766		0.819085	0.474514		1.12786	0.335339		0.673955	0.0809935		0.597552	0.0387489
L-2-Amino-3-oxobutanoicacid	C4 H7 N O3	117.041	7.664	Zic-Hilic	Negative	Tentative	5990.2	5206.71	8847.85	6681.59	1916.5	6238.61	6214.36	4912.4	5788.46	758.786	4809.85	4803.07	5045.37	4886.1	137.978	5392.9	4160.35	6755.97	5436.41	1298.35	0.86633	0.494695		0.731278	0.180867		0.81364	0.404246		0.844111	0.112654		0.93918	0.705875		1.11263	0.505832
Linoleic acid	C18 H32 O2	280.235	1.87	Zic-Hilic	Negative	Tentative	368064	315590	293584	325746	38264.5	1.23189e+06	974859	1.63365e+06	1.28013e+06	332032	668197	1.72275e+06	848716	1.07989e+06	564002	602764	675771	419875	566137	131822	3.92984	0.00778435	Up	3.31512	0.0819733		1.73797	0.0386525		0.843575	0.624206		0.442249	0.0257774	Down	0.524256	0.199266
L-Threonic acid	C4 H8 O5	136.035	7.786	BEH Amide	Negative	Tentative	1.14772e+06	1.00945e+06	984478	1.04722e+06	87931.3	1.5036e+06	1.66888e+06	1.27638e+06	1.48295e+06	197061	380866	1.17135e+06	488680	680299	428666	472458	264629	307558	348215	109718	1.41609	0.0249537		0.649625	0.220059		0.332515	0.000999833	Down	0.458747	0.0421069	Down	0.234812	0.000955151	Down	0.511856	0.263482
L-Leucine	C6 H13 N O2	131.094	10.588	Zic-Hilic	Positive	Validated	1.70437e+06	1.41874e+06	1.2186e+06	1.44724e+06	244135	2.43324e+06	2.16922e+06	2.04421e+06	2.21555e+06	198611	4.01768e+06	4.26975e+06	2.85466e+06	3.71403e+06	754831	4.25563e+06	4.4507e+06	3.19629e+06	3.96754e+06	675007	1.53089	0.0133869		2.56629	0.00776663	Up	2.74146	0.00369501	Up	1.67634	0.0292348		1.79077	0.0125189		1.06826	0.686926
[FAmethyl(14:0)]12-methyl-tetradecanoicacid	C15 H30 O2	242.221	1.904	Zic-Hilic	Negative	Tentative	445614	758405	1.0069e+06	736973	281256	1.99568e+06	749587	745630	1.16363e+06	720576	526785	939115	365194	610365	295948	520884	1.18895e+06	747763	819198	339711	1.57893	0.393494		0.828205	0.619674		1.11157	0.762931		0.524534	0.286033		0.704001	0.495571		1.34214	0.467065
Glycerol	C3 H8 O3	92.0459	8.053	Zic-Hilic	Negative	Tentative	414915	246150	233819	298295	101184	235305	277590	516027	342974	151352	259119	573226	208571	346972	197565	282354	272582	253235	269390	14819.4	1.14978	0.692659		1.16318	0.723375		0.903101	0.650081		1.01166	0.979137		0.785454	0.449146		0.776404	0.534821
Cholinesulfate	C5 H13 N O4 S	183.053	2.756	Zic-Hilic	Negative	Tentative	1.03035e+06	818996	724405	857917	156643	33294.8	290466	481858	268540	225084	378014	1.45523e+06	84058.6	639099	721907	10183.4	1.21113e+06	83718.3	435012	673147	0.313013	0.0204282	Down	0.744943	0.634942		0.507056	0.34897		2.37991	0.443817		1.61992	0.705363		0.680664	0.738349
Uric acid	C5 H4 N4 O3	168.026	12.493	Zic-Hilic	Negative	Tentative	704970	466432	548136	573179	121225	477740	497971	353537	443083	78206.2	797020	994130	627526	806226	183475	322153	553876	408788	428272	117084	0.773026	0.193324		1.40659	0.140321		0.747187	0.210665		1.81958	0.0343942		0.966574	0.864295		0.531207	0.0396389
Butylbutyrate	C8 H16 O2	144.113	2.365	Zic-Hilic	Negative	Tentative	121490	238892	399787	253390	139714	155856	205290	240584	200577	42560.4	163373	223197	86210.5	157594	68675.8	115007	96244.7	113280	108177	10369.8	0.791575	0.565077		0.621942	0.346573		0.426921	0.147044		0.785702	0.408955		0.53933	0.0217054		0.686431	0.285304
1-deoxynojirimycin	C6 H13 N O4	163.082	6.009	Zic-Hilic	Negative	Tentative	710674	717903	579590	669389	77852.6	319481	370177	438240	375966	59590.5	283968	354687	267693	302116	46249.2	425718	246278	436342	369446	106799	0.561655	0.00658913		0.451331	0.0021631	Down	0.551915	0.0170903		0.803573	0.165181		0.982658	0.930868		1.22286	0.373032
1-Amino-1-deoxy-scyllo-inositol	C6 H13 N O5	179.077	5.118	BEH Amide	Negative	Tentative	1.62882e+06	1.73901e+06	1.53517e+06	1.63433e+06	102036	2.15228e+06	2.20643e+06	2.44137e+06	2.26669e+06	153676	1.67103e+06	2.24737e+06	1.77326e+06	1.89722e+06	307516	2.27272e+06	1.66854e+06	2.28019e+06	2.07382e+06	350998	1.38692	0.00403405		1.16085	0.232626		1.26891	0.105725		0.836998	0.13616		0.914908	0.43248		1.09308	0.547955
D-Arabinonate	C5 H10 O6	166.045	12.478	Zic-Hilic	Negative	Tentative	68442.8	67466.2	82434.9	72781.3	8374.52	312725	167253	178632	219537	80903.6	249095	1.19164e+06	606068	682268	475871	287056	269699	183640	246798	55380.5	3.01639	0.03535	Up	9.37422	0.0908105		3.39096	0.00576369	Up	3.10776	0.172171		1.12418	0.655245		0.361732	0.190517
L-Histidine	C6 H9 N3 O2	155.067	5.682	BEH Amide	Positive	Validated	652133	658786	547001	619307	62706.5	904160	720433	466461	697018	219787	6.14253e+06	2.73092e+06	1.7818e+06	3.55175e+06	2.29332e+06	3.96688e+06	2.51729e+06	3.13199e+06	3.20538e+06	727578	1.12548	0.587571		5.73504	0.0912265		5.17576	0.00358096	Up	5.09563	0.0983972		4.59871	0.00463365	Up	0.90248	0.815372
L-Valine	C5 H11 N O2	117.078	10.274	Zic-Hilic	Positive	Validated	2.71741e+07	5.03529e+07	2.83178e+07	3.52816e+07	1.30647e+07	3.76273e+07	2.99971e+07	2.72196e+07	3.16147e+07	5.38911e+06	2.52848e+07	7.94525e+07	5.2461e+07	5.23994e+07	2.70839e+07	2.10951e+07	2.64288e+07	1.72388e+07	2.15876e+07	4.61476e+06	0.896067	0.676412		1.48518	0.379958		0.611865	0.162092		1.65744	0.262317		0.682834	0.0706079		0.411981	0.124025
Myristyl sulfate	C14 H30 O4 S	294.182	1.689	Zic-Hilic	Negative	Tentative	1.3489e+06	1.25955e+06	1.19631e+06	1.26825e+06	76668.6	1.34313e+06	1.26226e+06	1.1559e+06	1.25376e+06	93905	1.01856e+06	1.08254e+06	1.04462e+06	1.04857e+06	32171.7	1.22091e+06	714711	1.22744e+06	1.05435e+06	294156	0.988575	0.846103		0.826785	0.0102118		0.831342	0.289891		0.83634	0.0231596		0.84095	0.325965		1.00551	0.974633
Decanoicacid	C10 H20 O2	172.144	2.134	Zic-Hilic	Negative	Tentative	238613	515319	758900	504277	260319	223419	592419	212859	342899	216155	162535	432468	234618	276540	139764	378138	174649	132774	228521	131253	0.67998	0.45518		0.54839	0.252785		0.453164	0.176701		0.806479	0.67833		0.666437	0.477181		0.826355	0.686808
[FAhydroxy(4:0)]N-(3S-hydroxy-butanoyl)-homoserinelactone	C8 H13 N O4	187.081	7.415	Zic-Hilic	Positive	Tentative	30987.9	17078.1	18720	22262	7601.32	17126.7	14999.9	14966.9	15697.9	1237.53	12888.1	13726.4	14473	13695.8	792.917	16352.3	13597.1	13624.3	14524.5	1582.91	0.70514	0.213911		0.615209	0.12418		0.652435	0.159417		0.872464	0.0777205		0.925256	0.369016		1.06051	0.462977
Creatine	C4 H9 N3 O2	131.067	13.863	Zic-Hilic	Positive	Validated	3.41863e+07	1.89954e+07	1.05405e+07	2.12407e+07	1.19817e+07	1.52943e+07	3.92279e+07	1.68577e+07	2.37933e+07	1.33896e+07	2.40879e+07	3.82248e+07	3.67981e+07	3.30369e+07	7.78283e+06	2.40142e+07	3.83125e+07	2.52596e+07	2.91954e+07	7.9201e+06	1.12017	0.817744		1.55536	0.225935		1.3745	0.391741		1.3885	0.359641		1.22704	0.579958		0.883721	0.581318
Azelaic acid	C9 H16 O4	188.102	12.194	Zic-Hilic	Negative	Tentative	80182.6	47321.8	55608	61037.5	17090	36829.9	57198.9	766048	286692	415259	42331	351216	25612	139720	183352	56042.9	77079.3	506169	213097	254026	4.69699	0.400251		2.28908	0.50034		3.49125	0.359358		0.487351	0.604864		0.743296	0.806363		1.52518	0.70574
1,6,6-Trimethyl-2,7-dioxabicyclo[3.2.2]nonan-3-one	C10 H16 O3	184.107	2.66	Zic-Hilic	Negative	Tentative	15656.4	13020.2	26731	18469.2	7275.33	10101	10227	17128.6	12485.6	4021.52	7800.32	19969	8198.6	11989.3	6913.48	9382.56	7174.34	11814.4	9457.1	2320.93	0.676021	0.280514		0.649152	0.326066		0.512048	0.110437		0.960254	0.919592		0.757443	0.321758		0.788795	0.579988
L-Threonine	C4 H9 N O3	119.057	4.595	BEH Amide	Positive	Validated	662489	755869	682260	700206	49208.7	1.95588e+06	1.85573e+06	1.39165e+06	1.73442e+06	301043	2.77568e+06	2.92509e+06	2.75472e+06	2.8185e+06	92906.4	2.9264e+06	2.6991e+06	2.88549e+06	2.837e+06	121159	2.47701	0.00420018	Up	4.02524	4.02311e-06	Up	4.05166	9.27471e-06	Up	1.62504	0.00397914		1.63571	0.00416755		1.00656	0.843998
Cytarabine	C9 H13 N3 O5	243.082	10.9	Zic-Hilic	Negative	Tentative	32165.3	39930.1	15551.7	29215.7	12454	543831	491966	644464	560087	77537.7	677437	1.50141e+06	775340	984729	450129	784712	719569	558102	687461	116667	19.1707	0.000304297	Up	33.7055	0.0212914	Up	23.5305	0.00062797	Up	1.75817	0.182628		1.22742	0.190398		0.698122	0.330278
(R)-3-Hydroxybutanoate	C4 H8 O3	104.046	7.85	Zic-Hilic	Negative	Tentative	683922	84603.2	227203	331909	313079	62721.9	67994.2	77334	69350	7399.78	75241.8	67207.1	80683.1	74377.3	6779.46	40637.6	153292	33577.3	75835.5	67171.8	0.208943	0.220102		0.224089	0.22744		0.228483	0.238244		1.07249	0.434541		1.09352	0.876043		1.01961	0.97195
4-Methylene-L-glutamate	C6 H9 N O4	159.051	3.255	Zic-Hilic	Negative	Tentative	8340.19	7338.37	9147.44	8275.33	906.277	8290.13	7847.03	7488.82	7875.32	401.404	6856.82	6385.42	6442.67	6561.63	257.233	7466.82	6016.5	7790.14	7091.16	944.613	0.951663	0.523068		0.792915	0.0344903		0.856903	0.192222		0.833189	0.00882293		0.900427	0.256296		1.0807	0.401889
Glycerol1,2-cyclicphosphate	C3 H7 O5 P	154.001	11.387	Zic-Hilic	Negative	Tentative	29472.4	67122.3	37075.9	44556.9	19908.6	235173	165515	238794	213161	41302.1	318663	848934	254779	474125	326161	139304	250693	123084	171027	69467.7	4.78401	0.00311598	Up	10.6409	0.0850727		3.8384	0.0387322	Up	2.22426	0.241165		0.802338	0.417596		0.360721	0.190541
L-Phenylalanine	C9 H11 N O2	165.076	9.494	Zic-Hilic	Positive	Validated	572813	401544	285483	419947	144546	914059	693316	698187	768521	126063	1.23931e+06	2.09738e+06	1.70091e+06	1.6792e+06	429445	1.2972e+06	1.11215e+06	921068	1.11014e+06	188073	1.83004	0.034585		3.99861	0.00856335	Up	2.64352	0.00728327	Up	2.18498	0.0243558	Up	1.44451	0.0592118		0.66111	0.103373
Guanosine	C10 H13 N5 O5	283.087	11.885	Zic-Hilic	Negative	Tentative	31082.7	50456.5	21146.5	34228.6	14906.1	382343	307132	360350	349942	38670.7	172936	504258	250413	309202	173308	261235	184005	188987	211409	43222.1	10.2237	0.000190607	Up	9.03345	0.0520129		6.17639	0.00256451	Up	0.883582	0.711379		0.604126	0.0144085		0.683724	0.396672
Ethyl(R)-3-hydroxyhexanoate	C8 H16 O3	160.107	2.567	Zic-Hilic	Negative	Tentative	48049.5	34183.6	60272.3	47501.8	13052.9	38313.4	45967.3	50588.4	44956.3	6199.63	39348.4	27778.8	38368.2	35165.1	6415.49	58522.5	35491	88586.6	60866.7	26625.3	0.946413	0.775504		0.74029	0.215724		1.28136	0.47862		0.782206	0.130105		1.35391	0.37046		1.73088	0.179395
D-(-)-Erythrose;L-Threose	C4 H8 O4	120.04	3.529	BEH Amide	Negative	Tentative	455339	318019	280439	351266	92067.8	635303	612229	921409	722980	172231	372894	659099	378075	470023	163765	349613	322002	460232	377282	73151.1	2.05821	0.0300263	Up	1.33808	0.335079		1.07407	0.721058		0.650118	0.139028		0.521843	0.032905		0.80269	0.421103
3-Hydroxykynurenine	C10 H12 N2 O4	224.076	2.399	Zic-Hilic	Negative	Tentative	10147.4	9316.29	11722.3	10395.3	1222.02	10784.3	9491.3	6937.2	9070.92	1957.68	12793.4	8079.12	13574.6	11482.4	2973.1	12971	9910.92	10601.5	11161.1	1604.97	0.872596	0.376485		1.10457	0.589497		1.07367	0.546748		1.26585	0.305758		1.23043	0.225909		0.972021	0.87717
4-Hydroxyproline	C5 H9 N O3	131.059	13.658	Zic-Hilic	Positive	Validated	55669.4	63170.5	41996.4	53612.1	10736	55287.7	165129	66837.4	95751.4	60359.7	74529.9	238763	69292.4	127529	96367.8	88193.3	66631.8	84779.4	79868.2	11589.4	1.786	0.299664		2.37873	0.257198		1.48974	0.0450739		1.33187	0.653668		0.834121	0.677613		0.626277	0.442968
Nonanoicacid	C9 H18 O2	158.128	2.166	Zic-Hilic	Negative	Tentative	194083	618329	765265	525892	296598	202600	255179	344213	267331	71583.9	186199	520633	170762	292531	197693	304516	252949	642984	400150	211876	0.508337	0.216072		0.556257	0.320164		0.760897	0.58235		1.09427	0.845682		1.49683	0.361776		1.36789	0.555088
L-Serine	C3 H7 N O3	105.041	5.112	BEH Amide	Positive	Validated	314161	322411	305203	313925	8606.34	664775	544440	381285	530167	142283	1.07866e+06	1.37051e+06	889602	1.11292e+06	242277	1.48866e+06	1.02389e+06	1.02765e+06	1.18007e+06	267256	1.68883	0.0583347		3.54519	0.00465652	Up	3.75908	0.00495855	Up	2.0992	0.0229115	Up	2.22585	0.0205126	Up	1.06033	0.763295
Sulfate	H2 O4 S	97.9658	17.567	Zic-Hilic	Negative	Tentative	695444	553868	626472	625261	70796.2	490233	646873	410082	515729	120437	580460	736181	499172	605271	120437	458702	559243	513409	510452	50335.6	0.824822	0.246021		0.968029	0.816462		0.816382	0.0839296		1.17362	0.414032		0.989767	0.947533		0.843344	0.276765
DL-4-Hydroxyphenyllactic acid	C9 H10 O4	182.055	9.011	Zic-Hilic	Negative	Tentative	16145.1	14450.1	15100.6	15231.9	855.113	76625.1	31968.4	19013.9	42535.8	30224.4	229491	686962	465866	460773	228778	181788	218853	206816	202486	18907.8	2.79254	0.192849		30.2505	0.0279631	Up	13.2935	6.80347e-05	Up	10.8326	0.0348765	Up	4.76036	0.0014784	Up	0.439448	0.123124
L-Hypoglycin	C7 H11 N O2	141.077	2.716	Zic-Hilic	Negative	Tentative	11093.4	10534.6	13086	11571.3	1341.19	12467.6	11653.2	8846.32	10989	1899.8	9466.19	9570.08	10059.6	9698.63	316.907	10456.2	8811.27	12041.4	10436.3	1615.16	0.949677	0.686873		0.83816	0.0782032		0.90191	0.402072		0.882574	0.310415		0.949702	0.720568		1.07606	0.480941
Arachidonic acid	C20 H32 O2	304.235	1.852	Zic-Hilic	Negative	Tentative	46689.6	40524.4	44924.7	44046.3	3175.09	590031	327633	329551	415738	150945	181512	659242	327440	389398	244818	168170	102307	155161	141879	34882.1	9.43867	0.0130108	Up	8.84066	0.0709699		3.22114	0.00841322	Up	0.936643	0.881651		0.341271	0.0375936	Down	0.364355	0.158006
D-Glucose 6-phosphate	C6 H13 O9 P	260.025	17.22	Zic-Hilic	Negative	Tentative	72151.4	72676.4	23809.4	56212.4	28063	153841	191432	129646	158307	31133.8	186267	620606	270009	358961	230427	181891	194358	91313.9	155854	56240	2.81622	0.01349	Up	6.38579	0.086779		2.77259	0.0515939		2.2675	0.209313		0.984508	0.950484		0.434181	0.212183
Tauropine	C5 H11 N O5 S	197.033	2.766	Zic-Hilic	Negative	Tentative	174295	259868	287771	240644	59130	236110	282964	379130	299402	72913	209145	592394	245155	348898	211641	287526	295360	141778	241555	86497.7	1.24417	0.339296		1.44985	0.441598		1.00378	0.988716		1.16532	0.721216		0.806791	0.425833		0.692336	0.461739
Salicylic acid	C7 H6 O3	138.03	9.767	Zic-Hilic	Negative	Tentative	20549	29722.9	91528.3	47266.7	38605.1	27331.9	37986.6	50930.5	38749.7	11817.8	30460	53260.1	24095.7	35938.6	15334.7	31320.1	20031.4	18532.5	23294.7	6990.51	0.819809	0.733323		0.760336	0.661297		0.492834	0.349588		0.927456	0.813826		0.601158	0.123015		0.64818	0.263614
Adenine	C5 H5 N5	135.053	8.126	Zic-Hilic	Positive	Validated	440873	642586	367535	483665	142431	478715	317453	382488	392886	81132.2	434751	639092	368341	480728	141109	843452	421789	639059	634767	210864	0.812309	0.391763		0.993928	0.980975		1.31241	0.361834		1.22358	0.402842		1.61565	0.137303		1.32043	0.352336
N-Acetyl-L-methionine	C7 H13 N O3 S	191.059	2.832	Zic-Hilic	Negative	Tentative	13642	13034.5	13136.8	13271.1	325.255	13745.1	12083.9	9516.8	11781.9	2130.26	9888.35	9829.51	11592.8	10436.9	1001.49	12396.1	10124.4	12628	11716.2	1383.41	0.887788	0.297419		0.786438	0.00957547		0.882833	0.130972		0.88584	0.378351		0.994418	0.966381		1.12257	0.264268
L-Methionine	C5 H11 N O2 S	149.049	10.62	Zic-Hilic	Positive	Validated	170984	263620	170268	201624	53691.6	523520	576721	345158	481800	121288	852451	1.31667e+06	831026	1.00005e+06	274409	885766	705224	676881	755957	113308	2.3896	0.0216071	Up	4.95997	0.00778441	Up	3.74934	0.00156307	Up	2.07565	0.0402616	Up	1.56903	0.0458873		0.75592	0.227535
Uridine 5'-diphosphate (UDP)	C9 H14 N2 O12 P2	403.996	19.19	Zic-Hilic	Negative	Tentative	17855.3	14390.9	19449.8	17232	2586.39	18679	18341.4	13304.1	16774.8	3010.47	14757.1	14310.8	16181.4	15083.1	976.987	17656.5	13677.3	18945.9	16759.9	2746.35	0.97347	0.851594		0.875296	0.249461		0.972604	0.839012		0.899151	0.406955		0.999111	0.995246		1.11117	0.375471
4-Hydroxy-2-butynal	C4 H4 O2	84.0198	2.897	Zic-Hilic	Negative	Tentative	13342.5	12748.4	13935.6	13342.2	593.594	13543.3	12077.9	10796.8	12139.3	1374.28	9962.54	9591.65	11338.3	10297.5	920.254	12124	9902.09	12462.7	11496.3	1390.95	0.909848	0.236414		0.771802	0.00855048		0.861651	0.102021		0.848276	0.125986		0.947027	0.599399		1.11641	0.281108
2,3-Dimethylmaleate	C6 H8 O4	144.04	4.621	BEH Amide	Negative	Tentative	64051.1	54906.6	53220.9	57392.9	5827.45	86578.4	93525.9	128951	103019	22725.6	44763.3	62346.7	35612.9	47574.3	13586.8	38547.7	23860	37623.5	33343.7	8226.13	1.79497	0.0280847		0.828924	0.3141		0.580973	0.0144712		0.461803	0.0222197	Down	0.323667	0.00752619	Down	0.700876	0.195645
L-Tyrosine	C9 H11 N O3	181.073	12.348	Zic-Hilic	Positive	Validated	40030.4	27304.4	26420.1	31251.6	7615.46	103708	62028.6	42728.7	69488.4	31166.5	352767	371270	531204	418414	98116.2	413997	324536	290792	343108	63667.6	2.22351	0.107932		13.3885	0.00242437	Up	10.9789	0.00108734	Up	6.02135	0.00420507	Up	4.93763	0.00260271	Up	0.820022	0.327257
(1S,4S)-4-Hydroxy-3-oxocyclohexane-1-carboxylate	C7 H10 O4	158.055	2.798	Zic-Hilic	Negative	Tentative	23518.7	22471.4	24825	23605	1179.19	23872.6	21289.5	23879.6	23013.9	1493.4	19169.9	19558.1	19985.9	19571.3	408.146	29101.1	17454.3	71302.3	39285.9	28331.9	0.974958	0.619069		0.829116	0.0049953		1.6643	0.3924		0.850412	0.0182795		1.70705	0.376746		2.00732	0.29458
Adenosine 5'-monophosphate	C10 H14 N5 O7 P	347.058	15.116	Zic-Hilic	Negative	Tentative	579313	394763	476979	483685	92457.5	11690.9	9831.47	7949.58	9823.99	1870.68	8218.35	7968.07	8454.6	8213.68	243.301	9667.61	7391.98	9755.57	8938.39	1339.95	0.0203107	0.000890302	Down	0.0169814	0.000878103	Down	0.0184798	0.000883605	Down	0.836084	0.213346		0.909853	0.541506		1.08823	0.408842
2-Hydroxy-2,4-pentadienoate	C5 H6 O3	114.03	4.608	BEH Amide	Negative	Tentative	70458.6	61268.1	61242.7	64323.1	5313.46	93295.7	97853.4	137360	109503	24232.4	49370.8	101791	40613.7	63925.1	33083.7	46241.5	27803.8	43325.1	39123.5	9910.99	1.70239	0.0343692		0.993813	0.984572		0.608233	0.0178216		0.583775	0.126538		0.357282	0.00961737	Down	0.61202	0.281472
2-Furoic acid	C5 H4 O3	112.014	3.414	Zic-Hilic	Negative	Tentative	563843	640880	826732	677151	135146	386863	435286	347655	389935	43896	459829	227862	414044	367245	122861	548411	601412	472671	540831	64704.2	0.575846	0.0248743		0.542338	0.042436		0.798686	0.190196		0.941811	0.778251		1.38698	0.0287638		1.47267	0.0963215
[Faoxo,amino(6:0)]3-oxo-5S-amino-hexanoicacid	C6 H11 N O3	145.072	1.505	BEH Amide	Positive	Tentative	68559.4	76169.2	105169	83299.2	19318.2	1.91877e+07	119071	147158	6.48463e+06	1.10012e+07	114747	110885	107135	110922	3806.11	163450	154240	834997	384229	390404	77.8474	0.370548		1.33162	0.0719842		4.61263	0.25325		0.0171054	0.372404		0.0592522	0.391482		3.46394	0.292041
O-Succinyl-L-homoserine	C8 H13 N O6	219.071	10.285	Zic-Hilic	Negative	Tentative	8120.34	7383.16	7294.28	7599.26	453.452	8152.65	9024.94	6683.82	7953.8	1183.16	6169.45	7244.03	6745.5	6719.66	537.754	7184.1	5171.48	6839.81	6398.46	1076.46	1.04666	0.653267		0.884252	0.0962545		0.841985	0.149582		0.844836	0.175361		0.804453	0.167436		0.952201	0.667872
Adipic acid	C6 H10 O4	146.056	14.542	Zic-Hilic	Negative	Tentative	170774	154970	144033	156592	13444.1	152469	221200	291653	221774	69593.9	177403	357983	189719	241701	100891	226309	261195	239661	242388	17602.4	1.41625	0.186426		1.54351	0.221103		1.5479	0.00256885		1.08985	0.792213		1.09295	0.645013		1.00284	0.991285
Terephthalic acid	C8 H6 O4	166.024	14.451	Zic-Hilic	Negative	Tentative	77194.7	106756	125481	103144	24345.1	196126	150339	328347	224937	92435	131857	185854	208855	175522	39525.1	181922	173493	221776	192397	25789.9	2.18081	0.0919421		1.70172	0.0540635		1.86532	0.0120727		0.780315	0.442527		0.855335	0.588544		1.09614	0.569249
Glucuronic acid-3,6-lactone	C6 H8 O6	176.029	19.176	Zic-Hilic	Negative	Tentative	18791	16827	20668.9	18762.3	1921.12	19849.8	19491	14138	17826.3	3199.16	15682.1	15207.8	17195.7	16028.5	1038.22	18763.2	14534.6	20133.4	17810.4	2918.49	0.950111	0.686364		0.854293	0.0959864		0.949266	0.661612		0.899151	0.406955		0.999111	0.995246		1.11117	0.375471
2-Furoylglycine;Pyromucuricacid	C7 H7 N O4	169.035	2.23	Zic-Hilic	Negative	Tentative	45931.1	52315.1	63182	53809.4	8721.98	24396.8	22845.4	20214	22485.4	2114.51	18728.1	17255	20473.4	18818.8	1611.1	22522.9	15903.5	23279.9	20568.8	4057.9	0.417871	0.00377679	Down	0.349731	0.00239943	Down	0.382252	0.00391824	Down	0.836937	0.0752547		0.914762	0.508325		1.09299	0.525757
(R)-Pantolactone	C6 H10 O3	130.061	2.536	Zic-Hilic	Negative	Tentative	176420	146162	145036	155873	17803.4	68445.9	219945	151384	146592	75863.4	117558	176641	125320	139839	32106.4	246139	72757.1	60112.9	126336	103944	0.940458	0.846639		0.897138	0.491491		0.810509	0.65297		0.953937	0.893964		0.861824	0.798632		0.903439	0.840297
(2R)-2,3-Dihydroxypropanoic acid	C3 H6 O4	106.025	11.737	Zic-Hilic	Negative	Tentative	224522	212795	174890	204069	25941.2	290459	292181	306175	296272	8620.06	171186	229552	156803	185847	38526.9	135336	92739.7	129996	119357	23205.3	1.45182	0.00428021		0.910706	0.534093		0.584885	0.0135256		0.627285	0.00837222		0.402863	0.000244804	Down	0.642233	0.0625994
Suberic acid	C8 H14 O4	174.086	13.056	Zic-Hilic	Negative	Tentative	74275.9	70590.4	53156.6	66007.6	11280.8	44022.5	46109.6	144498	78209.9	57416.4	57643.4	202818	60935.2	107132	82882.7	46149.7	83395.8	152703	94082.9	54074.8	1.18486	0.736224		1.62303	0.44244		1.42533	0.428401		1.3698	0.64537		1.20295	0.74498		0.878195	0.830544
L(-)-Fucose	C6 H12 O5	164.066	9.126	Zic-Hilic	Negative	Tentative	4.62204e+06	4.54336e+06	4.31728e+06	4.49422e+06	158206	6.59906e+06	9.08866e+06	1.02442e+07	8.64396e+06	1.8628e+06	7.50653e+06	7.12334e+06	6.87949e+06	7.16979e+06	316094	8.60901e+06	7.96037e+06	8.40385e+06	8.32441e+06	331539	1.92335	0.0183867		1.59533	0.000195444		1.85225	5.52751e-05		0.829456	0.247944		0.963032	0.784432		1.16104	0.0120074
4-Nitrophenol	C6 H5 N O3	139.025	2.75	Zic-Hilic	Negative	Tentative	263697	250054	240967	251573	11441	92841.8	95204.3	136348	108131	24464.8	62140.9	120236	50409.1	77595.3	37390.9	67076.8	109680	165089	113948	49145.1	0.429821	0.000775728	Down	0.308441	0.00152578	Down	0.452944	0.00914414	Down	0.717602	0.302083		1.0538	0.86331		1.4685	0.365548
Phenol	C6 H6 O	94.0404	2.467	Zic-Hilic	Negative	Tentative	224724	225146	348364	266078	71261.7	160348	151579	218267	176731	36236.8	163487	177370	154382	165080	11576.7	142360	127271	146666	138765	10184.9	0.664209	0.12499		0.620419	0.0725235		0.521521	0.0375384		0.934072	0.623845		0.785177	0.155559		0.840596	0.0417231
N5-Ethyl-L-glutamine	C7 H14 N2 O3	174.098	2.995	Zic-Hilic	Positive	Tentative	121578	144388	218276	161414	50547.4	91305.8	100810	89883.4	93999.8	5940.72	167436	168409	153212	163019	8507.37	156270	234309	117495	169358	59496.5	0.582351	0.0834675		1.00994	0.959359		1.04921	0.86867		1.73425	0.000324112		1.80168	0.0944318		1.03889	0.863932
Hyponitrite	H2 N2 O2	62.012	5.344	Zic-Hilic	Negative	Tentative	160732	147398	206000	171377	30717	161094	19605.7	62441.4	81046.9	72555.7	142479	121417	138088	133995	11112.1	140144	73819.9	92197.6	102054	34242.9	0.472917	0.118026		0.781873	0.11851		0.595494	0.0594096		1.6533	0.279636		1.25919	0.673699		0.761625	0.199169
Pantothenic acid	C9 H17 N O5	219.107	1.766	BEH Amide	Negative	Tentative	350420	147602	104238	200753	131416	121881	153152	186245	153760	32186.3	192622	329333	145365	222440	95539.9	312334	202036	234055	249475	56742.9	0.765913	0.579879		1.10803	0.828512		1.24269	0.58719		1.44667	0.303399		1.6225	0.0638926		1.12154	0.695123
(R)(-)-Allantoin	C4 H6 N4 O3	158.042	2.676	BEH Amide	Negative	Tentative	157626	130144	112258	133343	22852.7	208677	303511	209144	240444	54618	105452	214443	92155	137350	67094.6	167270	148268	134315	149951	16541.8	1.8032	0.0350769		1.03005	0.926702		1.12455	0.365537		0.571236	0.107966		0.623642	0.0515587		1.09174	0.767921
α-Lactose	C12 H22 O11	342.116	5.588	BEH Amide	Negative	Tentative	925.347	928.359	1704.62	1186.11	449.045	15971.7	15948.8	8153.82	13358.1	4507.05	836.017	3391.17	4591.5	2939.56	1918.04	1804.9	6024.19	2144.6	3324.56	2344.1	11.2621	0.00962812	Up	2.47833	0.197996		2.80292	0.19564		0.220058	0.0211279	Down	0.24888	0.0267592	Down	1.13097	0.836523
3-(3,4-Dihydroxypyridin-1-yl)-L-alanine	C8 H12 N2 O4	200.076	2.321	BEH Amide	Positive	Tentative	1.14403e+06	1.83643e+06	2.29324e+06	1.7579e+06	578616	1.04939e+06	1.51397e+06	1.24919e+06	1.27085e+06	233043	1.88206e+06	3.87097e+06	3.27804e+06	3.01036e+06	1.02112e+06	2.48432e+06	2.86699e+06	2.1196e+06	2.4903e+06	373731	0.722939	0.247657		1.71248	0.138255		1.41664	0.139331		2.36877	0.0451657	Up	1.95956	0.00867603		0.827245	0.454015
Methylglyoxal; Malondialdehyde	C3 H4 O2	72.0198	4.493	BEH Amide	Negative	Tentative	179992	157835	151100	162976	15116.5	174746	223239	715248	371078	299045	109321	252928	94868	152372	87383.4	123230	63141.8	115097	100489	32598.7	2.27689	0.29504		0.93494	0.846052		0.616592	0.039474		0.410621	0.290877		0.270804	0.194232		0.659499	0.389849
L-Arginine	C6 H14 N4 O2	174.109	21.622	Zic-Hilic	Positive	Validated	1.09483e+06	1.20201e+06	942246	1.0797e+06	130541	1.34027e+06	753416	1.43992e+06	1.17787e+06	370949	1.63569e+06	2.15297e+06	1.08108e+06	1.62325e+06	536057	1.69488e+06	1.38567e+06	1.76964e+06	1.61673e+06	203566	1.09093	0.68774		1.50343	0.163128		1.4974	0.0183581		1.37812	0.302192		1.37259	0.146847		0.995986	0.98524
sn-glycero-3-Phosphoethanolamine	C5 H14 N O6 P	215.052	6.091	BEH Amide	Negative	Tentative	1.98299e+06	2.48924e+06	1.9619e+06	2.14471e+06	298561	1.33345e+06	1.27212e+06	1.61906e+06	1.40821e+06	185159	688157	2.31892e+06	923087	1.31006e+06	881564	1.28349e+06	667962	948682	966713	308162	0.656599	0.022139		0.610831	0.195329		0.450743	0.0089362	Down	0.930296	0.859487		0.686482	0.100539		0.737918	0.558877
Gamma-Glutamylcysteine	C8 H14 N2 O5 S	250.058	4.114	Zic-Hilic	Positive	Tentative	991092	983252	1.54946e+06	1.1746e+06	324662	1.71866e+06	2.3307e+06	1.68857e+06	1.91264e+06	362359	1.20092e+06	3.27449e+06	2.68788e+06	2.38776e+06	1.06887e+06	1.77156e+06	2.55473e+06	1.08895e+06	1.80508e+06	733463	1.62833	0.0583424		2.03283	0.133126		1.53676	0.245016		1.24841	0.506311		0.943762	0.831023		0.755971	0.479736
(R)-Lactaldehyde	C3 H6 O2	74.0355	2.557	BEH Amide	Negative	Tentative	57814.8	44201.9	35154.1	45723.6	11406.8	39953.5	23233.8	32308.5	31831.9	8370.05	37032	72783.7	27746.6	45854.1	23779.3	32684.6	22868.2	33284.9	29612.6	5848.47	0.696182	0.164231		1.00285	0.993572		0.647643	0.0950725		1.44051	0.389896		0.930279	0.72569		0.6458	0.314672
Asparagine	C4 H8 N2 O3	132.053	5.203	BEH Amide	Positive	Validated	86424.3	154458	161131	134004	41340.2	212934	214377	173300	200204	23310.3	464116	408934	438354	437134	27611	479380	328101	437405	414962	78096.9	1.49401	0.0730796		3.2621	0.000454726	Up	3.09664	0.00530315	Up	2.18345	0.000342781	Up	2.0727	0.0103076	Up	0.949278	0.667025
L-Citrulline	C6 H13 N3 O3	175.095	15.064	Zic-Hilic	Positive	Validated	525954	483402	379803	463053	75170.4	454787	603104	341271	466387	131301	814915	1.63421e+06	1.0959e+06	1.18167e+06	416328	1.60445e+06	1.18123e+06	1.39732e+06	1.39434e+06	211626	1.0072	0.971381		2.55192	0.0423001	Up	3.01118	0.00199032	Up	2.53368	0.0469618	Up	2.98965	0.00296787	Up	1.17997	0.474406
2-(Acetamidomethylene)succinate	C7 H9 N O5	187.05	2.37	BEH Amide	Negative	Tentative	230082	200451	182289	204274	24125.1	133482	177590	122373	144482	29205.4	136980	311752	127313	192015	103808	205330	109275	142045	152217	48828.7	0.707294	0.0522322		0.939988	0.851799		0.745159	0.173158		1.32899	0.487732		1.05354	0.82541		0.792732	0.580303
Glycerophosphoglycerol	C6 H15 O8 P	246.046	6.147	BEH Amide	Negative	Tentative	44440.1	21788.2	41213.4	35813.9	12253.3	27932.1	13560	861.452	14117.8	13544	62696.3	37484.6	71232.2	57137.7	17547	25824.6	26255.8	12503.6	21528	7818.32	0.3942	0.10876		1.5954	0.159477		0.601108	0.163902		4.0472	0.028264	Up	1.52488	0.457903		0.376774	0.0325668	Down
Hypotaurine	C2 H7 N O2 S	109.018	4.916	BEH Amide	Positive	Tentative	166508	219199	150524	178743	35935.3	998055	1.07166e+06	821071	963596	128801	547774	2.87305e+06	1.35632e+06	1.59238e+06	1.18047e+06	975915	712905	661812	783544	168546	5.39095	0.000527265	Up	8.90876	0.106842		4.38362	0.00370154	Up	1.65254	0.410962		0.813146	0.215465		0.492058	0.305217
L-Cystine	C6 H12 N2 O4 S2	240.02	7.356	BEH Amide	Positive	Validated	50313.8	54431.5	39204.5	47983.2	7876.47	19031.9	17911.9	16851.7	17931.9	1090.26	27791.2	149403	10462.4	62552.1	75712.3	19940.4	51853.5	21706.8	31166.9	17936.9	0.373711	0.00281541	Down	1.30362	0.756908		0.649537	0.211266		3.48832	0.365122		1.73807	0.271118		0.498255	0.523257
dCMP(Deoxycytidinemonophosphate)	C9 H14 N3 O7 P	307.06	2.34	BEH Amide	Negative	Tentative	42526	61017.5	46392.3	49978.6	9753.49	497163	588013	740338	608505	122876	127041	400072	153629	226914	150547	185353	132365	135906	151208	29623.7	12.1753	0.00142382	Up	4.54022	0.112036		3.02546	0.00492221	Up	0.372904	0.0272485	Down	0.248491	0.00330903	Down	0.666368	0.440932
Glycine	C2 H5 N O2	75.0317	4.45	BEH Amide	Positive	Validated	2.61463e+06	1.92584e+06	1.36333e+06	1.96793e+06	626707	1.20412e+06	1.3776e+06	1.28053e+06	1.28742e+06	86943.9	1.5848e+06	5.46683e+06	2.31358e+06	3.12174e+06	2.06334e+06	3.83142e+06	1.47536e+06	1.49628e+06	2.26769e+06	1.35428e+06	0.654197	0.135939		1.5863	0.406515		1.15232	0.745437		2.42481	0.19877		1.76143	0.279065		0.726418	0.581232
L-MethionineS-oxide	C5 H11 N O3 S	165.043	5.214	BEH Amide	Negative	Tentative	47076.4	82980.4	54800.2	61619	18898.3	118351	103689	58100.7	93380.2	31420.1	111087	316407	182356	203283	104247	100773	67978.3	77861.7	82204.5	16823.3	1.51545	0.207909		3.29903	0.081496		1.33408	0.231567		2.17694	0.155319		0.88032	0.615898		0.404384	0.117989
Ornithine	C5 H12 N2 O2	132.089	6.065	BEH Amide	Positive	Validated	825139	706454	820137	783910	67125.7	837222	1.01241e+06	651115	833582	180674	1.15233e+06	1.66972e+06	1.2796e+06	1.36722e+06	269593	1.90371e+06	1.481e+06	1.03839e+06	1.47436e+06	432695	1.06336	0.678428		1.7441	0.0220319		1.88078	0.0523793		1.64017	0.0464886		1.76871	0.0770759		1.07837	0.734267
DL-Carnitine	C7 H15 N O3	161.104	12.545	Zic-Hilic	Positive	Validated	5.48751e+07	9.50283e+07	5.28501e+07	6.75845e+07	2.37886e+07	6.92146e+07	4.8275e+07	5.25528e+07	5.66808e+07	1.10634e+07	1.4949e+07	1.02876e+08	5.83643e+07	5.87297e+07	4.39645e+07	3.53069e+07	2.47151e+07	2.14281e+07	2.715e+07	7.25272e+06	0.838666	0.511429		0.868982	0.774294		0.40172	0.0480195	Down	1.03615	0.941365		0.478999	0.0180473	Down	0.462288	0.28692
N-Methylhydantoin	C4 H6 N2 O2	114.042	13.866	Zic-Hilic	Positive	Tentative	1.08003e+08	6.21304e+07	3.72397e+07	6.91244e+07	3.58964e+07	5.23722e+07	1.30484e+08	5.668e+07	7.98453e+07	4.39069e+07	8.37786e+07	1.20183e+08	1.21969e+08	1.08644e+08	2.15522e+07	8.22287e+07	1.27091e+08	8.52909e+07	9.82035e+07	2.5064e+07	1.15509	0.759769		1.57171	0.177426		1.42068	0.314067		1.36068	0.365482		1.22992	0.563519		0.903905	0.613443
Choline	C5 H13 N O	103.098	16.768	Zic-Hilic	Positive	Validated	1.33787e+07	1.6798e+07	1.64746e+07	1.55504e+07	1.88773e+06	1.90587e+07	2.61825e+07	2.10649e+07	2.21021e+07	3.6734e+06	4.04715e+07	7.16451e+07	2.84116e+07	4.68427e+07	2.23098e+07	2.15415e+07	3.17696e+07	1.93307e+07	2.42139e+07	6.63613e+06	1.42132	0.0515006		3.01231	0.0727028		1.55713	0.0952837		2.11938	0.130954		1.09555	0.654829		0.51692	0.167487
Acetylcholine	C7 H15 N O2	145.109	13.945	Zic-Hilic	Positive	Validated	1.45291e+06	1.7017e+06	1.41255e+06	1.52239e+06	156598	1.60843e+06	1.39066e+06	1.72693e+06	1.57534e+06	170561	698633	7.02451e+06	4.93815e+06	4.22043e+06	3.22343e+06	2.29021e+06	1.63742e+06	1.06607e+06	1.66457e+06	612522	1.03478	0.712248		2.77224	0.221176		1.09339	0.716742		2.67906	0.228818		1.05664	0.819912		0.394407	0.248585
Creatinine	C4 H7 N3 O	113.058	8.346	Zic-Hilic	Positive	Validated	869616	654800	552451	692289	161872	660446	1.18838e+06	710909	853245	291329	886211	1.53422e+06	931799	1.11741e+06	361688	1.0675e+06	1.07716e+06	1.79158e+06	1.31208e+06	415288	1.2325	0.449942		1.61408	0.136683		1.89528	0.073676		1.3096	0.380305		1.53775	0.192266		1.17421	0.573462
1-Methylhistidine	C7 H11 N3 O2	169.084	11.782	Zic-Hilic	Positive	Tentative	197190	145288	120107	154195	39305.9	106525	194272	112558	137785	49012.4	204323	196690	151297	184103	28666.3	251777	288830	298089	279565	24506.9	0.893578	0.674432		1.19396	0.346964		1.81306	0.00939174		1.33616	0.230554		2.02899	0.0109781	Up	1.51853	0.0118361
1-phenylpropane-1_2-dione	C9 H8 O2	148.051	9.526	Zic-Hilic	Positive	Tentative	726928	548398	366763	547363	180085	1.11119e+06	843010	855693	936630	151304	1.59062e+06	2.72295e+06	2.23674e+06	2.18344e+06	568046	1.66255e+06	1.50243e+06	1.27795e+06	1.48098e+06	193198	1.71117	0.0456288		3.98901	0.00893558	Up	2.70566	0.00360461	Up	2.33116	0.0213236	Up	1.58118	0.018426		0.678279	0.112492
1-Aminocyclohexanecarboxylic acid	C7 H13 N O2	143.094	9.658	Zic-Hilic	Positive	Tentative	2.01548e+06	2.24268e+06	1.89208e+06	2.05008e+06	177843	3.28774e+06	3.33593e+06	2.15655e+06	2.92674e+06	667442	1.93415e+06	5.10614e+06	2.94119e+06	3.32716e+06	1.62084e+06	1.61872e+06	1.80514e+06	957897	1.46059e+06	445208	1.42762	0.0928308		1.62294	0.246433		0.712451	0.100234		1.13681	0.71255		0.499048	0.0340136	Down	0.438988	0.126773
L-Tryptophan	C11 H12 N2 O2	204.089	2.673	BEH Amide	Positive	Validated	217123	196493	139486	184367	40213.6	391553	371491	205756	322933	101973	729661	949291	762246	813733	118522	751348	527138	675519	651335	114045	1.75158	0.0937445		4.41365	0.000956986	Up	3.53281	0.00259869	Up	2.51982	0.00555399	Up	2.01693	0.0205094	Up	0.800429	0.162418
Indole-3-acrylic acid	C11 H9 N O2	187.062	11.066	Zic-Hilic	Positive	Tentative	143703	136483	80005.3	120064	34878.8	155931	204667	186246	182281	24608.9	450269	555548	459154	488324	58387.2	567223	353832	391260	437439	113944	1.5182	0.0650413		4.0672	0.000720122	Up	3.64339	0.0099325	Up	2.67896	0.00111636	Up	2.3998	0.0192488	Up	0.895797	0.529056
4-Methylene-L-glutamine	C6 H10 N2 O3	158.068	5.276	BEH Amide	Positive	Tentative	411060	370075	254287	345141	81306.6	477037	589627	252405	439690	171685	879805	1.74998e+06	1.20007e+06	1.27662e+06	440109	1.67823e+06	1.28032e+06	1.49846e+06	1.48567e+06	199264	1.27394	0.437262		3.69884	0.0226603	Up	4.30453	0.000782273	Up	2.90346	0.0373465	Up	3.3789	0.00232869	Up	1.16375	0.495243
Adenosine	C10 H13 N5 O4	267.095	8.259	Zic-Hilic	Positive	Validated	447613	415435	191269	351439	139642	1.39437e+06	65927.7	181960	547419	735770	173201	322975	105490	200555	111293	271644	136156	260696	222832	75262.8	1.55765	0.673863		0.570669	0.21716		0.634056	0.232937		0.366366	0.464733		0.407059	0.489513		1.11107	0.788234
Carnosine	C9 H14 N4 O3	226.105	14.897	Zic-Hilic	Positive	Validated	34373.4	15851.7	12753	20992.7	11691.1	12720.1	15203.1	13585.5	13836.2	1260.35	14077.5	14752.7	14662.3	14497.5	366.554	15846.1	14107.5	16801.8	15585.2	1365.95	0.659097	0.351287		0.690598	0.390619		0.742409	0.470748		1.04779	0.432126		1.1264	0.17846		1.07502	0.253672
N2-Acetyl-L-aminoadipate	C8 H13 N O5	203.079	5.631	Zic-Hilic	Positive	Tentative	3062.18	3531.4	4124.6	3572.73	532.415	13451.3	4200.73	7137.46	8263.16	4726.9	4428.72	2896.69	4024.41	3783.27	793.973	4236.95	3948.57	5404.39	4529.97	770.873	2.31284	0.162843		1.05893	0.722246		1.26793	0.151488		0.457849	0.180789		0.548213	0.248323		1.19737	0.307427
Mercaptoethanol	C2 H6 O S	78.0135	1.656	BEH Amide	Positive	Tentative	6.79928e+08	5.40907e+08	3.82521e+08	5.34452e+08	1.48809e+08	2.78022e+08	3.11183e+08	2.80376e+08	2.89861e+08	1.85036e+07	3.08586e+08	2.74323e+08	3.2143e+08	3.01446e+08	2.43515e+07	2.95358e+08	3.15971e+08	4.08019e+08	3.39782e+08	5.99865e+07	0.542351	0.0475783		0.564028	0.055432		0.635758	0.103475		1.03997	0.547572		1.17223	0.240437		1.12717	0.363036
Anserine	C10 H16 N4 O3	240.121	13.528	Zic-Hilic	Positive	Validated	70616.6	98057.3	57491	75388.3	20699.8	31828.2	59041.4	38924	43264.5	14116.3	40361.9	18742.3	21113.5	26739.2	11857	13645	42579.6	48901	35041.9	18797.8	0.573889	0.0905402		0.354687	0.0241814	Down	0.464818	0.0668214		0.61804	0.195472		0.809944	0.577318		1.3105	0.552859
2-Methylpropanaloxime	C4 H9 N O	87.0679	8.011	Zic-Hilic	Positive	Tentative	912075	812183	1.11378e+06	946014	153638	1.09722e+06	1.28001e+06	937142	1.10479e+06	171559	1.41052e+06	756523	1.53983e+06	1.23563e+06	419921	1.40415e+06	1.10705e+06	1.33825e+06	1.28315e+06	156028	1.16784	0.298398		1.30614	0.324724		1.35637	0.0559987		1.11843	0.643604		1.16144	0.253638		1.03846	0.863152
Urea	C H4 N2 O	60.032	1.968	BEH Amide	Positive	Validated	8.13227e+06	7.84986e+06	8.08934e+06	8.02382e+06	152180	8.98185e+06	1.20489e+07	8.14101e+06	9.72394e+06	2.05694e+06	1.04814e+07	9.27422e+06	9.78813e+06	9.84792e+06	605819	1.18985e+07	1.14541e+07	8.93066e+06	1.07611e+07	1.6007e+06	1.21188	0.226562		1.22734	0.00719057		1.34114	0.0420278		1.01275	0.925046		1.10666	0.528574		1.09273	0.407718
Valerophenone;1-phenylpentan-1-one	C11 H14 O	162.107	12.542	Zic-Hilic	Positive	Tentative	5.895e+06	7.87966e+06	5.0178e+06	6.26415e+06	1.46621e+06	5.95104e+06	5.35648e+06	6.36334e+06	5.89029e+06	506170	1.44286e+06	1.06291e+07	5.52861e+06	5.86686e+06	4.60245e+06	3.27681e+06	2.02584e+06	1.71547e+06	2.33937e+06	826546	0.940317	0.697766		0.936576	0.893603		0.373454	0.015619	Down	0.996022	0.993426		0.397158	0.00315901	Down	0.398744	0.261407
Acetyl-L-carnitine	C9 H17 N O4	203.114	10.412	Zic-Hilic	Positive	Tentative	3.02991e+07	3.28842e+07	3.82348e+07	3.3806e+07	4.04737e+06	1.76146e+07	2.61363e+07	2.48369e+07	2.28626e+07	4.59113e+06	8.65276e+06	4.3565e+07	1.21401e+07	2.14526e+07	1.92291e+07	1.13812e+07	1.11127e+07	8.1878e+06	1.02272e+07	1.7713e+06	0.676288	0.036329		0.634579	0.33742		0.302527	0.000761341	Down	0.938327	0.907644		0.447335	0.0112701	Down	0.476736	0.370967
Pipecolic acid	C6 H11 N O2	129.078	20.989	Zic-Hilic	Positive	Tentative	959014	728479	562239	749910	199254	806737	1.03646e+06	694691	845963	174230	1.64036e+06	1.92491e+06	1.30242e+06	1.62257e+06	311624	1.64205e+06	1.54007e+06	1.80277e+06	1.66163e+06	132439	1.12809	0.563747		2.16368	0.0150193	Up	2.21577	0.00273021	Up	1.91801	0.0196456		1.96419	0.00296476		1.02408	0.851362
2-Hydroxycinnamic acid	C9 H8 O3	164.046	12.446	Zic-Hilic	Positive	Tentative	54278.1	44822.5	48360.9	49153.9	4777.43	105994	80937.7	50836.7	79256	27616.9	447446	393409	544905	461920	76778.3	421949	372247	315976	370058	53020.3	1.61241	0.136355		9.39744	0.000745767	Up	7.52856	0.000475444	Up	5.8282	0.00124917	Up	4.66914	0.0010866	Up	0.801129	0.163346
Ethanolamine	C2 H7 N O	61.0525	17.8	Zic-Hilic	Positive	Validated	142953	162052	84342.4	129783	40494.5	215688	248737	289517	251314	36981.9	488848	813417	592451	631572	165784	357111	202161	199439	252904	90256.4	1.93642	0.0184851		4.86638	0.00701774	Up	1.94867	0.0973561		2.51308	0.0178792	Up	1.00633	0.97883		0.400436	0.025476	Down
S-Adenosylhomocysteine	C14 H20 N6 O5 S	384.119	13.258	Zic-Hilic	Positive	Validated	11546.1	10345.9	9875.1	10589	861.604	9594.35	10390.5	13029.8	11004.9	1798.27	10983.9	31229.7	10448.2	17553.9	11846.6	14358	11495.4	12196.7	12683.4	1492.06	1.03928	0.736188		1.65775	0.36724		1.19779	0.103019		1.5951	0.397412		1.15252	0.281355		0.722539	0.518845
2-Deoxystreptamine	C6 H14 N2 O3	162.097	19.567	Zic-Hilic	Positive	Tentative	204630	138394	191073	178032	34990.6	254793	165743	93440.5	171325	80820.8	174987	191372	170936	179098	10820.7	166155	134481	200707	167114	33123.2	0.962328	0.90143		1.00599	0.962207		0.938673	0.714713		1.04537	0.876868		0.975419	0.937458		0.933085	0.583449
5'-S-Methyl-5'-thioadenosine	C11 H15 N5 O3 S	297.087	6.496	BEH Amide	Positive	Tentative	32880	35872.1	26117.4	31623.2	4997.31	16218.1	17611.3	18631.3	17486.9	1211.37	40518.6	78538.4	59042.6	59366.5	19011.9	49630.4	66349.6	37563.6	51181.2	14455.5	0.552977	0.00889418		1.87731	0.0708656		1.61847	0.0911362		3.39491	0.0189784	Up	2.92683	0.0158234	Up	0.862122	0.584713
Piperidine	C5 H11 N	85.0887	2.906	BEH Amide	Positive	Tentative	388001	308031	254751	316928	67068.7	562237	546388	408882	505836	84337.2	794270	726691	666195	729052	64070.3	956052	698797	815848	823566	128801	1.59606	0.0385333		2.30037	0.00153373	Up	2.59859	0.00378252	Up	1.44128	0.021765		1.62813	0.0232806		1.12964	0.318672
Acetyl-β-methylcholine	C8 H17 N O2	159.125	12.688	Zic-Hilic	Positive	Tentative	1.16335e+07	1.07713e+07	8.80771e+06	1.04042e+07	1.44825e+06	9.82137e+06	7.29935e+06	6.64255e+06	7.92109e+06	1.67814e+06	2.65623e+06	1.63014e+07	8.09526e+06	9.01764e+06	6.86919e+06	2.97246e+06	4.76001e+06	1.55379e+06	3.09542e+06	1.60664e+06	0.761337	0.124343		0.866731	0.749497		0.297517	0.00425259	Down	1.13843	0.801527		0.390782	0.022805	Down	0.343263	0.219614
1-Pyrroline	C4 H7 N	69.0575	6.162	BEH Amide	Positive	Tentative	119842	83898.3	68281.2	90673.9	26439.8	142617	173998	96633.6	137749	38911	201795	306747	259408	255983	52559.8	264779	155191	210408	210126	54794.2	1.51917	0.158087		2.82312	0.00824023	Up	2.31738	0.0272599	Up	1.85833	0.0351341		1.52542	0.13556		0.820857	0.354561
4-(2-Aminoethyl)benzenesulfonylfluoride	C8 H10 F N O2 S	203.04	5.801	Zic-Hilic	Positive	Tentative	1.36523e+07	1.39664e+07	7.70803e+06	1.17756e+07	3.52611e+06	9.29831e+06	1.60951e+07	8.05991e+06	1.11511e+07	4.32618e+06	6.44109e+06	6.63415e+06	3.76713e+06	5.61412e+06	1.60245e+06	1.65288e+06	8.82322e+06	6.81519e+06	5.76376e+06	3.69899e+06	0.946969	0.855779		0.47676	0.0510918		0.489467	0.11125		0.503458	0.106168		0.516878	0.176481		1.02665	0.951819
Inosine	C10 H12 N4 O5	268.079	10.513	Zic-Hilic	Positive	Tentative	3.97715e+06	4.47088e+06	2.77371e+06	3.74058e+06	872966	1.07377e+07	1.06217e+07	1.3092e+07	1.14838e+07	1.39394e+06	9.30287e+06	1.59654e+07	1.35979e+07	1.29554e+07	3.37741e+06	1.32921e+07	1.14691e+07	1.03621e+07	1.17077e+07	1.4795e+06	3.07006	0.00123102	Up	3.46347	0.0102197	Up	3.12993	0.0013033	Up	1.12814	0.523856		1.0195	0.857968		0.903698	0.589309
L-Cystathionine	C7 H14 N2 O4 S	222.063	7.104	BEH Amide	Positive	Validated	1.05567e+06	783976	387867	742505	335829	197546	230313	201603	209821	17862.6	143540	83120.2	209611	145423	63266.2	325404	179987	364482	289958	97221.1	0.282585	0.051721		0.195855	0.038924	Down	0.390513	0.0884285		0.693085	0.164995		1.38193	0.232944		1.99389	0.0970817
2,5-Dihydroxypyridine	C5 H5 N O2	111.031	1.49	BEH Amide	Positive	Tentative	7.98986e+07	7.79196e+07	1.15184e+08	9.10008e+07	2.09667e+07	1.105e+08	1.19474e+08	1.04442e+08	1.11472e+08	7.56264e+06	1.25573e+08	1.28251e+08	1.38186e+08	1.3067e+08	6.64527e+06	6.86138e+07	1.6329e+08	1.15691e+08	1.15865e+08	4.73385e+07	1.22496	0.186865		1.43592	0.0353923		1.27323	0.452291		1.17223	0.0298503		1.03941	0.881579		0.886698	0.620096
Methylenediurea	C3 H8 N4 O2	132.064	10.539	Zic-Hilic	Positive	Tentative	12804.2	24390.4	21309.3	19501.3	6000.96	18205.4	8954.01	20501.4	15886.9	6112.85	7755.31	12876.4	6276.21	8969.31	3463.52	41226.1	36094.8	36307.9	37876.3	2903	0.814659	0.505392		0.459933	0.0580159		1.94224	0.00881264		0.564571	0.163325		2.38411	0.00490224	Up	4.22287	0.00037751	Up
Streptidine	C8 H18 N6 O4	262.137	13.846	Zic-Hilic	Positive	Tentative	71510.1	16817.5	3760.32	30696	35943.9	10373.3	86237	11368.1	35992.8	43515.6	27031.4	93003.1	91244.4	70426.3	37591.3	22667.9	78142.2	27412.9	42741	30750	1.17256	0.878755		2.29432	0.256367		1.3924	0.68197		1.95668	0.358245		1.18749	0.837111		0.60689	0.379362
5,6-Dihydroxy-3-methyl-2-oxo-1,2-dihydroquinoline	C10 H9 N O3	191.057	10.346	Zic-Hilic	Positive	Tentative	9428.6	9959.05	8915.47	9434.37	521.814	10483.1	11425.9	12233.9	11381	876.256	12742.1	18095.9	10969.5	13935.8	3710.14	12084.1	9175.6	8508.04	9922.6	1901.48	1.20633	0.0297665		1.47713	0.105905		1.05175	0.690109		1.22448	0.31029		0.871858	0.294102		0.712021	0.170778
Hexylamine	C6 H15 N	101.12	13.017	Zic-Hilic	Positive	Tentative	9592.49	9733.36	10347.6	9891.14	401.506	10183.7	12830.4	12029.5	11681.2	1357.29	12608.6	10681.1	13072.6	12120.8	1268.17	15714.8	10717.4	15311.7	13914.6	2776.23	1.18098	0.093641		1.22542	0.0439775		1.40678	0.0678942		1.03763	0.702901		1.1912	0.278847		1.148	0.366252
L-Kynurenine	C10 H12 N2 O3	208.083	10.424	Zic-Hilic	Positive	Tentative	5821.48	6115.06	4768.79	5568.44	707.906	6115.07	7197.19	8534.7	7282.32	1212.06	10038	10667.4	5677.81	8794.42	2717.34	9105.58	7601.83	6240.82	7649.41	1432.97	1.30778	0.101931		1.57933	0.117472		1.37371	0.0871498		1.20764	0.428444		1.05041	0.751817		0.869803	0.553724
(2S)-2-{[1-(R)-Carboxyethyl]amino}pentanoate	C8 H15 N O4	189.099	2.422	Zic-Hilic	Positive	Tentative	3.56052e+06	3.9308e+06	5.27369e+06	4.255e+06	901423	1.33398e+06	1.73434e+06	1.18697e+06	1.41843e+06	283287	2.06816e+06	829503	2.1856e+06	1.69442e+06	751337	5.11537e+06	3.15946e+06	5.11714e+06	4.46399e+06	1.12976e+06	0.333355	0.00651768	Down	0.398218	0.019446	Down	1.04911	0.814583		1.19458	0.583669		3.14714	0.0105855	Up	2.63452	0.0241088	Up
2-(Hydroxymethyl)-3-(acetamidomethylene)succinate	C8 H11 N O6	217.056	6.863	Zic-Hilic	Positive	Tentative	3.15872e+06	3.34692e+06	1.55139e+06	2.68567e+06	986819	447019	826620	906179	726606	245375	852329	594955	820543	755942	140322	797563	744925	1.35168e+06	964721	336144	0.270549	0.0289186	Down	0.281472	0.0284812	Down	0.35921	0.0459637	Down	1.04037	0.866079		1.32771	0.377784		1.27618	0.377026
Nalpha,Nalpha-Dimethyl-L-histidine	C8 H13 N3 O2	183.1	4.275	BEH Amide	Positive	Tentative	222454	128376	22240.4	124357	100167	18592.5	17700	18354.5	18215.7	462.131	16827.2	21330.9	16287.4	18148.5	2769.25	69024.4	20870.7	19893.9	36596.3	28087.8	0.146479	0.140357		0.145939	0.140279		0.294285	0.217771		0.996313	0.968935		2.00906	0.320409		2.01649	0.320856
Isopropylamine	C3 H9 N	59.0732	16.955	Zic-Hilic	Positive	Tentative	109113	172607	116931	132884	34622.5	200603	242303	245118	229341	24927.8	328371	565951	231694	375339	172007	218607	261314	209406	229776	27697.4	1.72588	0.0173052		2.82457	0.074888		1.72915	0.0193514		1.63659	0.219377		1.00189	0.984867		0.612182	0.221413
1-Methyladenine	C6 H7 N5	149.069	7.17	Zic-Hilic	Positive	Tentative	6004.94	5934.54	3364.89	5101.46	1504.32	2723.66	2719.86	13336.8	6260.1	6128.57	3063.51	2859.34	3646.69	3189.85	408.598	4880.01	2833.85	3313.26	3675.71	1070.15	1.22712	0.766386		0.625282	0.100882		0.720521	0.252001		0.509553	0.435447		0.587165	0.511622		1.15231	0.503302
L-Lysine	C6 H14 N2 O2	146.105	5.853	BEH Amide	Positive	Validated	1.84101e+06	1.39877e+06	1.06642e+06	1.4354e+06	388595	1.55539e+06	1.02707e+06	1.05577e+06	1.21274e+06	297086	3.0646e+06	3.74303e+06	2.444e+06	3.08388e+06	649733	3.04202e+06	2.88443e+06	3.40664e+06	3.11103e+06	267859	0.844882	0.474552		2.14844	0.0195803	Up	2.16736	0.00354743	Up	2.54289	0.0105265	Up	2.56528	0.00119416	Up	1.00881	0.949855
Nicotianamine	C12 H21 N3 O6	303.141	9.681	Zic-Hilic	Positive	Tentative	2081.76	1845.45	2024.44	1983.88	123.26	2496.88	2289.94	2365.49	2384.1	104.719	2177.58	2258.12	2208.55	2214.75	40.6243	2083.19	2244.75	2012.49	2113.48	119.056	1.20173	0.0127873		1.11637	0.0368903		1.06532	0.260417		0.928968	0.0593328		0.886488	0.0417092		0.954272	0.235643
L-2,4diaminobutyricacid	C4 H10 N2 O2	118.075	10.244	Zic-Hilic	Positive	Tentative	112764	120580	112065	115136	4727.07	182598	140434	128876	150636	28276.4	87775.1	328317	193447	203180	120566	88876.6	119928	51827.6	86877.3	34094	1.30833	0.0985605		1.76469	0.274917		0.75456	0.228084		1.34881	0.50316		0.576736	0.0672538		0.427588	0.183169
Capryloylglycine	C10 H19 N O3	201.135	1.706	BEH Amide	Positive	Tentative	8659.16	8108.23	6820.77	7862.72	943.462	4350.01	5678.84	5543.4	5190.75	731.243	5808.58	5114.42	4797.61	5240.2	517.086	5447.39	4885.15	6270.2	5534.25	696.599	0.660172	0.0178848		0.666462	0.013456		0.703859	0.0263198		1.00953	0.9284		1.06618	0.587451		1.05611	0.5887
5-methylthiopentanaldoxime	C6 H13 N O S	147.071	4.95	BEH Amide	Positive	Tentative	680054	457081	347896	495011	169296	405780	322273	346905	358320	42907.6	653989	1.74256e+06	997274	1.13128e+06	556522	1.02758e+06	661539	853928	847681	183099	0.723862	0.246711		2.28536	0.131066		1.71245	0.0704813		3.15717	0.0744745		2.36571	0.010764	Up	0.749314	0.448976
Methyl isonicotinate	C7 H7 N O2	137.047	10.812	Zic-Hilic	Positive	Tentative	1.59696e+06	2.05317e+06	953353	1.5345e+06	552565	1.53643e+06	1.50788e+06	1.43716e+06	1.49382e+06	51104.5	571096	2.28647e+06	1.17348e+06	1.34368e+06	870262	388924	359395	324172	357497	32417.8	0.973495	0.905109		0.875651	0.764562		0.232974	0.0211473	Down	0.899492	0.780323		0.239317	5.33013e-06	Down	0.266058	0.121358
(R)-1-Aminopropan-2-ol	C3 H9 N O	75.068	9.74	Zic-Hilic	Positive	Tentative	688170	828581	946615	821122	129384	1.59532e+06	1.17405e+06	1.7341e+06	1.50116e+06	291661	229749	1.31972e+06	543857	697775	561049	570069	237771	250533	352791	188277	1.82818	0.0209909		0.849782	0.729414		0.429645	0.0237813	Down	0.464825	0.0925921		0.235013	0.00459453	Down	0.505594	0.369763
Indole;1-Benzazole	C8 H7 N	117.057	11.055	Zic-Hilic	Positive	Tentative	57247.3	82211.3	57408.3	65622.3	14366.7	10482.2	10865.8	7841.53	9729.86	1646.56	13611.8	10343.7	6891.43	10282.3	3360.63	42253.3	27186.4	20763.6	30067.8	11030.8	0.148271	0.00258983	Down	0.15669	0.00289593	Down	0.458194	0.0272802	Down	1.05678	0.810796		3.09025	0.0342352	Up	2.92422	0.0410697	Up
3-Dehydrocarnitine	C7 H13 N O3	159.089	7.962	Zic-Hilic	Positive	Tentative	119675	130742	123628	124682	5608.2	144848	126104	107480	126144	18684	51682.4	230736	110064	130828	91314.6	74835.9	51447.9	49055.7	58446.5	14243.9	1.01173	0.902976		1.04929	0.912985		0.468764	0.0016958	Down	1.03713	0.93483		0.463331	0.00753929	Down	0.446745	0.246447
Prolinamide	C5 H10 N2 O	114.079	7.728	Zic-Hilic	Positive	Tentative	12496.9	15302.9	16426.1	14741.9	2023.75	86130.3	11645.1	14043.8	37273.1	42328.6	87783.1	95879.5	116468	100044	14789	263542	169691	81649.2	171627	90961.6	2.52837	0.409215		6.78633	0.000584735	Up	11.6421	0.0404737	Up	2.68407	0.0723879		4.6046	0.0811835		1.71553	0.249704
N-Butyryl-L-homoserinelactone	C8 H13 N O3	171.088	2.873	Zic-Hilic	Positive	Tentative	318893	444582	624069	462515	153376	201493	239650	246545	229229	24266.4	285376	143728	208734	212613	70903.5	360281	325821	349427	345176	17618.6	0.495615	0.0599167		0.459689	0.0625307		0.746303	0.258395		0.927512	0.720489		1.50581	0.00258646		1.6235	0.0347564
Ethionine	C6 H13 N O2 S	163.066	2.596	Zic-Hilic	Positive	Tentative	13470.8	15172.2	9432.14	12691.7	2948.28	18326.5	15343.5	10540.6	14736.9	3928.25	26990	24478.1	15543.5	22337.2	6016.06	37488.7	30996.5	27729.9	32071.7	4967.45	1.16114	0.510674		1.75998	0.0672226		2.52698	0.00436448	Up	1.51573	0.140872		2.17629	0.00903047	Up	1.4358	0.0967685
1-Methylpyrrolinium	C5 H9 N	83.072	5.876	BEH Amide	Positive	Tentative	20744.7	15203.8	19029.4	18325.9	2836.6	37608.8	47917	10606.3	32044	19267.8	30488.6	28341	15642.1	24823.9	8023.88	36863.7	31737.4	23857.2	30819.4	6551.67	1.74856	0.289468		1.35458	0.256561		1.68174	0.0387431		0.774682	0.581348		0.961784	0.92201		1.24152	0.37284
Salsolinol	C10 H13 N O2	179.094	2.517	Zic-Hilic	Positive	Tentative	4775.09	4747.69	6596.4	5373.06	1059.53	4032.34	4735.5	4193.54	4320.46	368.364	4895.36	2938.69	3976.23	3936.76	978.932	4770.21	4938.09	4606.41	4771.57	165.842	0.804097	0.179426		0.732685	0.159696		0.888055	0.386337		0.91119	0.559702		1.10441	0.125217		1.21206	0.219024
N-Benzylformamide	C8 H9 N O	135.068	12.341	Zic-Hilic	Positive	Tentative	9212.31	12029	12551.5	11264.3	1796.14	11287.9	12050.6	14445.5	12594.7	1647.6	11911.3	14127.9	11520.4	12519.9	1406.25	12009.5	12418.2	10897.9	11775.2	786.761	1.11811	0.397981		1.11147	0.394391		1.04536	0.675157		0.994062	0.955185		0.934936	0.480346		0.94052	0.468295
O-Propanoylcarnitine	C10 H19 N O4	217.13	9.379	Zic-Hilic	Positive	Tentative	508676	501703	678487	562955	100114	251771	678472	462189	464144	213357	181201	797746	370980	449976	315772	232366	228134	207625	222708	13232.6	0.824478	0.507939		0.79931	0.586466		0.395606	0.00429722	Down	0.969475	0.951747		0.479826	0.122081		0.494934	0.280924
Cytosine	C4 H5 N3 O	111.043	11.175	Zic-Hilic	Positive	Tentative	36431.6	41394.9	21115.7	32980.7	10570.8	508723	496864	657990	554526	89798.6	614871	1.37672e+06	670796	887462	424630	747658	649684	483360	626901	133614	16.8136	0.000564041	Up	26.9085	0.0252528	Up	19.0081	0.00154953	Up	1.6004	0.254693		1.13052	0.479658		0.706397	0.368011
Ecgonine	C9 H15 N O3	185.104	2.796	Zic-Hilic	Positive	Tentative	500790	375028	307603	394473	98050.6	115856	93243.5	167196	125432	37894.8	102363	154668	80475.5	112502	38121.1	136090	130885	183600	150192	29049	0.317973	0.0113953	Down	0.285195	0.00971608	Down	0.38074	0.0144065	Down	0.896915	0.698321		1.1974	0.419875		1.33502	0.244833
4-Indolecarbaldehyde	C9 H7 N O	145.052	11.063	Zic-Hilic	Positive	Tentative	3516.12	3751.31	2746.79	3338.07	525.398	2970.33	3376.9	2434.36	2927.2	472.748	2693.38	2039.17	3909.64	2880.73	949.208	2544.65	4011.91	2362.28	2972.94	904.377	0.876913	0.370949		0.862992	0.505765		0.890617	0.578029		0.984125	0.943142		1.01563	0.941842		1.03201	0.908913
Maleimide	C4 H3 N O2	97.0157	1.376	BEH Amide	Positive	Tentative	595214	589409	992156	725593	230869	795012	827142	591881	738012	127568	1.01049e+06	841977	1.07756e+06	976675	121377	666579	1.54073e+06	668156	958487	504235	1.01711	0.938925		1.34604	0.170778		1.32097	0.507284		1.32339	0.0787215		1.29874	0.503541		0.981378	0.954479
(S)-1-Pyrroline-5-carboxylate	C5 H7 N O2	113.047	9.704	Zic-Hilic	Positive	Tentative	30768.8	36465.1	20087.9	29107.3	8314.04	48179.4	113696	107924	89933	36274.7	74981.7	449508	70447.9	198313	217554	74746.8	58183.3	17548	50159.4	29431.5	3.08971	0.0473012	Up	6.81317	0.249485		1.72326	0.299052		2.20511	0.442659		0.557742	0.214297		0.252931	0.307362
Proclavaminicacid	C8 H14 N2 O4	202.094	10.887	Zic-Hilic	Positive	Tentative	195957	206838	155408	186068	27104.2	429874	390736	652673	491094	141293	444080	426309	512921	461104	45746.8	631646	459360	626631	572546	98054.1	2.63933	0.0213491	Up	2.47815	0.000858795	Up	3.07708	0.00276153	Up	0.938931	0.744153		1.16586	0.458114		1.24169	0.148999
5-Amino-4-imidazolecarboxyamide	C4 H6 N4 O	126.054	5.604	Zic-Hilic	Positive	Tentative	3110.52	4032.21	3832.27	3658.33	484.839	13520.7	4222.42	7790.03	8511.06	4690.9	4451.59	3159.51	4380.62	3997.24	726.361	3519.6	4044.81	5268.71	4277.71	897.512	2.32649	0.149282		1.09264	0.538309		1.1693	0.352294		0.469652	0.174896		0.502605	0.199516		1.07016	0.695572
5-Valerolactone	C5 H8 O2	100.052	1.754	BEH Amide	Positive	Tentative	39806.4	45729.9	52777.6	46104.6	6493.69	13949.1	52995.5	13722.5	26889	22609.2	21882.4	45136.3	59536	42184.9	18999.5	15012.1	21029.3	15504.3	17181.9	3341.04	0.583217	0.23002		0.914983	0.752269		0.372672	0.00236457	Down	1.56885	0.42038		0.638994	0.502747		0.4073	0.0881414
L-2-Methyltryptophan	C12 H14 N2 O2	218.104	2.742	Zic-Hilic	Positive	Tentative	5574.32	5826.12	5013.88	5471.44	415.78	3225.73	4464.25	4758.44	4149.47	813.396	4211.37	3373.34	3427.63	3670.78	468.953	4813.13	3618.11	4891.56	4440.93	713.663	0.758388	0.0663029		0.670898	0.00761694		0.811657	0.096778		0.884637	0.427071		1.07024	0.665114		1.20981	0.193297
gamma-Glutamyl-gamma-aminobutyraldehyde	C9 H16 N2 O4	216.109	1.482	BEH Amide	Positive	Tentative	4040.86	3121.8	4048.2	3736.95	532.749	4728.45	6354.59	4115.76	5066.27	1157.01	4782.03	3668.32	6152.04	4867.46	1244.07	4076.3	6486.63	5035.37	5199.43	1213.51	1.35572	0.144956		1.30252	0.221482		1.39136	0.128549		0.960759	0.849276		1.02628	0.897233		1.0682	0.75736
2-MethylpropanalO-methyloxime	C5 H11 N O	101.084	1.736	BEH Amide	Positive	Tentative	10024.4	9890.02	12258.8	10724.4	1330.53	14637.7	8126.27	12961.5	11908.5	3381.04	9173.19	9832.97	9812.79	9606.32	375.235	14191.5	12269	13453.6	13304.7	969.839	1.11041	0.602598		0.895742	0.233857		1.2406	0.0532961		0.806678	0.306176		1.11724	0.529545		1.38499	0.00352481
3-hydroxy-1H-quinolin-4-one	C9 H7 N O2	161.049	12.6	Zic-Hilic	Positive	Tentative	69747.7	118393	49380.2	79173.5	35458.6	88965.9	82523.1	88289.1	86592.7	3540.62	30159.2	174862	80783.7	95268.2	73430.5	38165.2	30140	31026	33110.4	4399.93	1.09371	0.736627		1.20328	0.74966		0.4182	0.0893204		1.10019	0.848023		0.382369	8.08793e-05	Down	0.347549	0.217162
Triethylene glycol monobutyl ether	C10 H22 O4	206.151	2.357	Zic-Hilic	Positive	Tentative	12861.1	13464	16311.8	14212.3	1843.06	17190.7	20110.1	13097.4	16799.4	3522.71	17398.3	14643.9	14436	15492.7	1653.53	17491.3	19846.6	18468.3	18602	1183.33	1.18203	0.322743		1.09009	0.421065		1.30887	0.0255509		0.922219	0.592045		1.1073	0.44809		1.2007	0.0570647
Butyryl-L-carnitine	C11 H21 N O4	231.145	8.579	Zic-Hilic	Positive	Tentative	433820	595508	398136	475821	105176	343085	361276	314164	339508	23759	339215	425355	344293	369621	48334	258378	270596	199255	242743	38153.4	0.713521	0.0937299		0.776806	0.187228		0.510155	0.0225912		1.08869	0.38768		0.714983	0.0203153		0.656735	0.0234011
L-5-Hydroxytryptophan	C11 H12 N2 O3	220.083	9.966	Zic-Hilic	Positive	Tentative	6312.76	10259.6	4008.25	6860.21	3161.44	2540.63	1384	5995.84	3306.82	2399.49	2233.67	5213.62	1773.25	3073.51	1867.63	4168.97	3189.1	2272.47	3210.18	948.428	0.482029	0.195909		0.44802	0.148605		0.467942	0.127948		0.929446	0.90069		0.970775	0.951386		1.04447	0.915467
L-Tyrosinemethylester	C10 H13 N O3	195.088	2.926	Zic-Hilic	Positive	Tentative	7478.9	5943.28	5946.66	6456.28	885.619	6195.67	7277.39	5606.47	6359.84	847.473	6700.72	6090.81	6018.8	6270.11	374.653	7643.4	6164.77	8952.06	7586.74	1394.51	0.985063	0.898194		0.971165	0.754225		1.1751	0.301514		0.985891	0.87493		1.19291	0.262752		1.20999	0.189409
Hexamethylenetetramine	C6 H12 N4	140.105	7.216	Zic-Hilic	Positive	Tentative	5712.19	4706.68	4592.25	5003.71	616.223	12029.9	1712.43	2914.84	5552.4	5641.83	3548.15	2490.69	6813.71	4284.18	2253.54	10181.5	8549.34	8089.4	8940.09	1099.44	1.10966	0.875137		0.856201	0.621993		1.78669	0.00565597		0.77159	0.735964		1.61013	0.365054		2.08677	0.0323987	Up
Isoquinoline	C9 H7 N	129.056	11.117	Zic-Hilic	Positive	Tentative	6646.97	6819.99	8872.88	7446.61	1238.21	12902.1	11652.8	10027.8	11527.6	1441.28	9649.52	9060.43	8354.04	9021.33	648.623	9095.07	10260.2	9160.85	9505.37	654.526	1.54803	0.0204748		1.21147	0.12278		1.27647	0.0635724		0.782588	0.0515575		0.824578	0.0913529		1.05365	0.41438
L-isoglutamine	C6 H12 N2 O2	144.089	11.275	Zic-Hilic	Positive	Tentative	4618.84	3985.86	5773.67	4792.79	906.508	5474	1824.88	5311.33	4203.4	2061.47	4138.77	3116.15	4610.92	3955.28	764.091	2787.68	5338.96	3793.23	3973.29	1285.14	0.877027	0.673827		0.825257	0.288271		0.829014	0.417805		0.940971	0.854548		0.945256	0.877632		1.00455	0.984355
Methylimidazoleacetaldehyde	C6 H8 N2 O	124.063	12.187	Zic-Hilic	Positive	Tentative	11945.2	20160.2	11295.7	14467	4941.11	9825.7	13725.5	18580.6	14043.9	4386.14	11835.3	13429.4	8681.33	11315.4	2416.39	10191.3	8034.15	10705.1	9643.54	1417.25	0.970755	0.917027		0.782149	0.377152		0.666588	0.179428		0.805712	0.398736		0.686669	0.173572		0.852252	0.359684
2-Aminophenol	C6 H7 N O	109.052	3.56	Zic-Hilic	Positive	Tentative	5021.25	4464.84	2535.81	4007.3	1304.36	1881.6	2628.84	2046.63	2185.69	392.549	1872.5	2170.05	2495.09	2179.21	311.396	2683.51	2060.11	3029.05	2590.89	491.063	0.545426	0.0814681		0.543811	0.0775656		0.646543	0.153176		0.997038	0.983218		1.18539	0.326799		1.18891	0.287345
4a-Carbinolaminetetrahydrobiopterin	C9 H13 N5 O3	239.099	13.131	Zic-Hilic	Positive	Tentative	172854	231381	140077	181437	46253.2	423854	488476	565770	492700	71052.3	435607	432833	485920	451453	29881.2	584766	423541	594655	534321	96065.1	2.71554	0.00313459	Up	2.48821	0.00105383	Up	2.94493	0.00458566	Up	0.916285	0.406467		1.08447	0.578833		1.18356	0.226835
Guanine	C5 H5 N5 O	151.049	12.116	Zic-Hilic	Positive	Tentative	27073.2	43949.4	14632.3	28551.6	14714.4	170094	180941	265683	205573	52338.8	147993	358868	167438	224766	116542	210136	150731	158853	173240	32209.6	7.20003	0.00486649	Up	7.87228	0.0444206	Up	6.0676	0.00210399	Up	1.09337	0.807539		0.842719	0.413711		0.770756	0.501405
Guanidineacetic acid	C3 H7 N3 O2	117.053	14.813	Zic-Hilic	Positive	Tentative	83482.1	63417.2	39936.3	62278.5	21795.2	100339	94141.1	69650.5	88043.7	16227.7	157414	586924	265888	336742	223349	288324	179896	249542	239254	54940.8	1.41371	0.175869		5.40703	0.101527		3.84168	0.00657862	Up	3.82472	0.126751		2.71745	0.0102471	Up	0.710496	0.503583
Dethiobiotin	C10 H18 N2 O3	214.13	15.665	Zic-Hilic	Positive	Tentative	2570.63	2517.61	2633.26	2573.84	57.8906	2078.98	2488.35	2458.14	2341.83	228.131	2466.43	2119.8	2368.76	2318.33	178.732	2848.36	2159.06	2709.8	2572.41	364.61	0.909858	0.162938		0.90073	0.07804		0.999445	0.994975		0.989967	0.895115		1.09846	0.405668		1.1096	0.339426
Thiomorpholine3-carboxylate	C5 H9 N O2 S	147.035	10.874	Zic-Hilic	Positive	Tentative	8865.23	13522.4	5773.54	9387.07	3900.71	14862.4	15989.9	10555.4	13802.6	2868.08	30126.3	38308	23673.7	30702.6	7334.18	32159	19938.3	22145.8	24747.7	6512.6	1.47038	0.189344		3.27074	0.0112953	Up	2.63636	0.0247911	Up	2.22441	0.0205276	Up	1.79298	0.0561555		0.806045	0.352326
Pantothenol	C9 H19 N O4	205.13	15.214	Zic-Hilic	Positive	Tentative	2297.15	2647.98	2097.46	2347.53	278.695	1991.1	2132.85	2260.46	2128.14	134.744	2257.69	1951.92	2066.56	2092.06	154.472	2255.82	2028.21	2368.33	2217.45	173.277	0.906543	0.286916		0.891175	0.237258		0.94459	0.530104		0.983048	0.775688		1.04197	0.519823		1.05994	0.402445
N6,N6,N6-Trimethyl-L-lysine	C9 H20 N2 O2	188.151	19.1	Zic-Hilic	Positive	Tentative	240633	284458	250742	258611	22948.2	192497	259253	264772	238841	40229.3	228750	556835	346343	377309	166220	399746	338997	283159	340634	58310.6	0.923552	0.500724		1.45898	0.287696		1.31717	0.0859983		1.57975	0.233441		1.4262	0.0675704		0.902797	0.736621
Biotin	C10 H16 N2 O3 S	244.086	2.516	Zic-Hilic	Positive	Tentative	4927.75	4071.13	6660.23	5219.71	1319.01	2264.08	4877.98	3155.2	3432.42	1328.82	2801.57	3375.87	3410.77	3196.07	342.09	4955.93	4250.25	3611.6	4272.59	672.44	0.657588	0.173593		0.612309	0.0618333		0.818551	0.329993		0.931143	0.7803		1.24478	0.383827		1.33683	0.0688396
1-Aminocyclopropane-1-carboxylate	C4 H7 N O2	101.047	6.423	BEH Amide	Positive	Tentative	61938.2	61035.9	77778.2	66917.4	9416.53	150479	167172	98621.9	138758	35746.9	142257	380157	140576	220997	137839	234184	122841	140646	165891	59810.5	2.07357	0.0281459	Up	3.30253	0.125581		2.47903	0.0472833	Up	1.59268	0.373771		1.19554	0.536994		0.750647	0.559802
Imidazoleaceticacid	C5 H6 N2 O2	126.042	8.493	Zic-Hilic	Positive	Tentative	1315.73	892.838	1815.36	1341.31	461.794	2111.63	960.075	2115.19	1728.96	665.879	4330.71	1960.27	3570.36	3287.11	1210.34	1474.21	916.562	2030.1	1473.62	556.769	1.28901	0.453916		2.45067	0.0599469		1.09864	0.767227		1.90121	0.122444		0.852316	0.637205		0.448303	0.0778586
3-Methylhistamine	C6 H11 N3	125.095	12.186	Zic-Hilic	Positive	Tentative	9629.87	20717.3	7192.38	12513.2	7208.76	7238.67	6017.95	10119.8	7792.13	2106.17	5369.64	7019.3	5923.03	6103.99	839.589	6523.41	4464.12	5874.08	5620.53	1052.8	0.622713	0.337444		0.487804	0.200853		0.449168	0.176615		0.783353	0.266707		0.721309	0.185416		0.920796	0.56773
Caprolactam	C6 H11 N O	113.083	3.042	Zic-Hilic	Positive	Tentative	6064.11	4694.14	7731.24	6163.16	1520.97	6044.33	5807	6847.53	6232.95	545.308	5230.26	4883.29	5532.19	5215.25	324.711	5880.92	6740.53	6864.72	6495.39	535.759	1.01132	0.943956		0.846197	0.350657		1.05391	0.739239		0.836722	0.0499511		1.0421	0.584108		1.24546	0.0240294
(R)-Acetoin	C4 H8 O2	88.052	3.011	Zic-Hilic	Positive	Tentative	200721	167716	157155	175197	22726.5	179204	138106	127096	148136	27463.6	116092	122745	179962	139600	35112.5	159679	143876	163947	155834	10573.7	0.845536	0.258865		0.796813	0.214452		0.889477	0.251892		0.942377	0.75679		1.05197	0.673972		1.11629	0.48595
(+)-Bornane-2_5-dione	C10 H14 O2	166.098	3.795	Zic-Hilic	Positive	Tentative	1617.21	1636.21	920.445	1391.29	407.872	724.276	618.986	880.161	741.141	131.402	855.584	998.361	705.889	853.278	146.25	1015.43	551.068	1336.72	967.739	394.99	0.532702	0.0583158		0.613301	0.0979142		0.695571	0.265931		1.1513	0.379136		1.30574	0.399148		1.13414	0.662383
Ala-Pro(Alanyl-Proline)	C8 H14 N2 O3	186.099	2.923	Zic-Hilic	Positive	Tentative	47376.2	61966	75969.3	61770.5	14297.6	63164.1	78526.6	74283.5	71991.4	7933.62	158137	191368	177859	175788	16711.7	119925	124068	80268.8	108087	24180.4	1.16547	0.339854		2.84582	0.000851322	Up	1.74982	0.046124		2.44179	0.000627689	Up	1.50139	0.0699386		0.614874	0.0162736
Spermidine	C7 H19 N3	145.157	6.538	BEH Amide	Positive	Validated	708326	444387	171812	441509	268268	314797	194721	113653	207724	101200	390164	1.3e+06	636623	775597	470572	1.12299e+06	319418	492307	644905	422961	0.470486	0.230731		1.7567	0.345575		1.46068	0.520609		3.73379	0.110507		3.10463	0.15663		0.831495	0.738598
S-Adenosylmethionine	C15 H22 N6 O5 S	398.135	6.409	BEH Amide	Positive	Validated	91242.7	90929	60223.4	80798.3	17819.1	49683.1	26702.3	65790.5	47392	19644.5	80422	210233	102121	130926	69534.1	117912	75664.5	92875.5	95483.9	21244.1	0.586546	0.0945727		1.6204	0.293048		1.18176	0.410865		2.76261	0.1158		2.01477	0.045067	Up	0.729299	0.446038
Spermine	C10 H26 N4	202.214	7.592	BEH Amide	Positive	Validated	17042.4	13084.2	11908.2	14011.6	2689.82	11483.3	13493.6	10630.3	11869	1470.11	12329.1	12242.9	11341.6	11971.2	546.936	10844.7	10204.2	12751.1	11266.6	1324.82	0.847088	0.292679		0.85438	0.267361		0.804096	0.188003		1.00861	0.915615		0.949247	0.625923		0.941146	0.442508
Putrescine	C4 H12 N2	88.0995	4.885	BEH Amide	Positive	Validated	38977.9	27019.6	45344	37113.8	9303.37	37223.4	42400	31278.2	36967.2	5565.3	44099.5	56500.5	44596.7	48398.9	7020.56	60920.6	40953	47042	49638.5	10233.9	0.996049	0.982432		1.30407	0.168836		1.33747	0.19184		1.30924	0.0916123		1.34277	0.132665		1.02561	0.871046
4-Nitroacetophenone	C8 H7 N O3	165.043	1.301	BEH Amide	Positive	Tentative	22754.4	46553.7	50405.6	39904.6	14976.8	35543.2	99013.6	126097	86884.7	46479.5	92190.6	278134	151186	173837	95018.4	48268.6	42462.4	20120.3	36950.4	14861.6	2.17731	0.170975		4.35631	0.0734257		0.92597	0.820314		2.00078	0.227606		0.425281	0.151017		0.212558	0.0692976
2-keto-4-methylthiobutyricacid(KMBA)	C5 H8 O3 S	148.018	5.115	BEH Amide	Positive	Tentative	64910.7	132157	90224.9	95764.1	33963.5	177716	165982	75058.3	139585	56189.3	190794	576030	298879	355234	198705	157018	127324	132158	138833	15933	1.4576	0.312013		3.70948	0.0896715		1.44974	0.117654		2.54492	0.144746		0.994612	0.983273		0.390822	0.13324
Histamine	C5 H9 N3	111.079	5.572	BEH Amide	Positive	Tentative	689212	51225	18006.8	252815	378296	108540	27867.6	42239.1	59548.9	43031.7	56633.7	23983.5	69691.9	50103	23543.6	189671	286583	148455	208236	70910.4	0.235544	0.428935		0.198181	0.406703		0.823671	0.85079		0.841377	0.755477		3.49689	0.0360514	Up	4.15616	0.0214709	Up
N-Acetyl-L-histidine	C8 H11 N3 O3	197.079	5.664	BEH Amide	Positive	Tentative	6022.42	5852.09	5723.83	5866.11	149.792	4328.36	4794.25	3972.21	4364.94	412.236	5133.61	7263.63	5549.69	5982.31	1128.99	5440.45	6225.53	6805.24	6157.07	684.962	0.744094	0.00405774		1.01981	0.868321		1.0496	0.512041		1.37054	0.0801832		1.41057	0.0177993		1.02921	0.829937
Trimethylsulfonium	C3 H8 S	76.0337	4.48	BEH Amide	Positive	Tentative	4.0639e+06	3.16855e+06	3.26164e+06	3.49803e+06	492261	4.5077e+06	4.9266e+06	4.62151e+06	4.68527e+06	216603	6.90049e+06	7.23111e+06	6.69641e+06	6.94267e+06	269835	7.66161e+06	6.45946e+06	7.17949e+06	7.10019e+06	604982	1.3394	0.0187205		1.98474	0.00044372		2.02977	0.0013243	Up	1.48181	0.000349559		1.51543	0.00287483		1.02269	0.701566
Acetoneoxime	C3 H7 N O	73.0524	4.54	BEH Amide	Positive	Tentative	1.30815e+06	606470	162912	692512	577449	650796	1.75965e+06	1.61623e+06	1.34223e+06	603074	1.35037e+06	1.41459e+06	1.11485e+06	1.29327e+06	157817	1.37194e+06	1.04711e+06	1.15664e+06	1.1919e+06	165265	1.9382	0.249001		1.8675	0.157166		1.72112	0.223266		0.963525	0.898371		0.888	0.69849		0.921615	0.485123
Acetaldehydeoxime	C2 H5 N O	59.0368	5.117	BEH Amide	Positive	Tentative	2.25641e+06	1.0605e+06	2.47215e+06	1.92969e+06	760427	2.00406e+06	2.03057e+06	329151	1.45459e+06	974750	374021	508650	1.21949e+06	700719	454281	486883	384458	1.52276e+06	798035	629719	0.753796	0.542073		0.363126	0.0741068		0.413556	0.118089		0.481729	0.291459		0.548632	0.3826		1.13888	0.838771
3-Oxo-5beta-cholanate	C24 H38 O3	374.279	1.212	BEH Amide	Positive	Tentative	4.19861e+06	3.65777e+06	4.2239e+06	4.02676e+06	319803	3.84899e+06	4.64271e+06	4.63723e+06	4.37631e+06	456680	4.22839e+06	4.62748e+06	4.27379e+06	4.37655e+06	218495	5.32813e+06	3.93085e+06	5.22281e+06	4.82726e+06	778102	1.08681	0.338572		1.08687	0.19281		1.1988	0.174669		1.00006	0.999378		1.10304	0.435475		1.10298	0.38878
4-Guanidinobutyric acid	C5 H11 N3 O2	145.085	1.783	BEH Amide	Positive	Tentative	8716.48	8507.96	5578	7600.81	1754.91	4126	4965.51	3995.03	4362.18	526.587	4792.1	4229.9	4716.23	4579.41	305.05	4916.89	5353.13	6902.54	5724.19	1043.53	0.57391	0.0376001		0.602489	0.0424738		0.753102	0.186601		1.0498	0.569873		1.31223	0.113725		1.24998	0.142253
Phosphonomycin	C3 H7 O4 P	138.01	7.553	BEH Amide	Positive	Tentative	525167	582630	730380	612726	105865	29980.1	52106	106416	62833.9	39330.8	83670.4	158723	77526.7	106640	45209.4	35722.8	37885.9	38798.2	37469	1579.54	0.102548	0.00108259	Down	0.174042	0.00159653	Down	0.0611513	0.000710659	Down	1.69717	0.274164		0.596318	0.326892		0.35136	0.0570746
5-L-Glutamyl-taurine	C7 H14 N2 O6 S	254.055	12.473	BEH Amide	Positive	Tentative	10545.2	8120.62	7867.73	8844.52	1478.27	8323.41	8532.95	7104.77	7987.04	771.22	8043.59	7770.35	8042.83	7952.26	157.533	7046.42	7812.63	9165.51	8008.19	1073	0.90305	0.423398		0.899117	0.357251		0.90544	0.472145		0.995645	0.942663		1.00265	0.979218		1.00703	0.933119
S-Acetylthioethanolamine	C4 H9 N O S	119.04	1.652	BEH Amide	Positive	Tentative	732317	470519	1.28029e+06	827709	413229	396063	823929	694098	638030	219374	757389	645272	721311	707990	57232.9	739474	557493	846564	714510	146143	0.770838	0.521252		0.855361	0.645228		0.863238	0.677796		1.10965	0.621337		1.11987	0.641693		1.00921	0.946095
Pyridine	C5 H5 N	79.0418	1.669	BEH Amide	Positive	Tentative	14824.6	11067.9	12400.6	12764.4	1904.59	9383.79	11927.8	9327.96	10213.2	1485.19	11102	8715.94	12339.7	10719.2	1841.94	10082.9	9479.23	13170.4	10910.8	1979.98	0.800134	0.141302		0.839775	0.25221		0.854789	0.307477		1.04954	0.729864		1.06831	0.65096		1.01788	0.908229
Pyrimidine	C4 H4 N2	80.0367	5.401	BEH Amide	Positive	Tentative	101170	101101	186566	129612	49323.6	167031	198326	80326.4	148561	61129.7	133217	164281	119473	138990	22955.1	62609.8	101429	121745	95261.3	30046.2	1.1462	0.697515		1.07235	0.780141		0.734971	0.361139		0.935574	0.812104		0.641226	0.24679		0.685382	0.115706
AMPA	C H6 N O3 P	111.01	6.932	BEH Amide	Positive	Tentative	274473	182335	189762	215523	51186.6	240435	192782	589338	340852	216510	86416.4	282209	202817	190481	98477.4	207337	205991	379813	264380	99970	1.58151	0.384456		0.883806	0.715857		1.22669	0.493096		0.558838	0.335026		0.775646	0.60821		1.38796	0.413299
Homoarginine	C7 H16 N4 O2	188.126	4.559	BEH Amide	Positive	Tentative	3355.85	2696.78	4592.35	3548.33	962.333	3758.75	4579.37	3476.86	3938.33	572.773	3502.58	8671.43	4478.27	5550.76	2746.26	4384.34	3578.83	7150.01	5037.73	1873.1	1.10991	0.578918		1.56433	0.299192		1.41975	0.28777		1.40942	0.375824		1.27915	0.386014		0.907575	0.802447
N1-Methyl-2-pyridone-5-carboxamide	C7 H8 N2 O2	152.058	5.541	BEH Amide	Positive	Tentative	3628.79	3029.43	3678.29	3445.5	361.181	2465.41	2875.64	2786.28	2709.11	215.73	3881.95	4638.42	3863.32	4127.9	442.225	3641.34	3689.66	4146.84	3825.94	278.95	0.786274	0.0387134		1.19805	0.107226		1.11042	0.222257		1.52371	0.00752041		1.41225	0.0053788		0.926851	0.373782
Tetraglyme	C10 H22 O5	222.145	1.237	BEH Amide	Positive	Tentative	76634.1	94443.4	141593	104223	33565.4	10919.6	24026.5	39565.4	24837.2	14340.1	8878.26	36050	13663	19530.4	14505	19859.9	29612.7	23014.8	24162.5	4976.66	0.238307	0.0196535	Down	0.18739	0.015973	Down	0.231834	0.0150163	Down	0.786339	0.6756		0.972836	0.942331		1.23717	0.628494
2-Methylpropanamine	C4 H11 N	73.0888	1.564	BEH Amide	Positive	Tentative	79807.6	68755.1	115396	87986.2	24372.2	58687.6	46897.1	31982.4	45855.7	13383	48391.9	53863.7	54063.4	52106.3	3218.32	75223.2	61780.7	87337.4	74780.4	12784.1	0.52117	0.0585266		0.592211	0.0648086		0.849911	0.452653		1.13631	0.475532		1.63078	0.0537081		1.43515	0.0407771
Cystamine	C4 H12 N2 S2	152.043	4.902	BEH Amide	Positive	Tentative	5176.52	3362.32	3362.18	3967.01	1047.47	2984.31	3682.95	3194.58	3287.28	358.428	3055.44	6832.99	4308.35	4732.26	1924.13	4502.28	2852.81	4615.27	3990.12	986.558	0.828655	0.347524		1.1929	0.577811		1.00583	0.979139		1.43957	0.27014		1.2138	0.310654		0.843174	0.58419
1-(3-Dimethylaminopropyl)-3-ethylcarbodiimide	C8 H17 N3	155.141	3.834	BEH Amide	Positive	Tentative	17234.6	7100.18	4367.4	9567.39	6779.12	4184.48	5011.27	4969.72	4721.82	465.817	4281.85	29593.9	5113.14	12996.3	14380	14518.1	4096.64	13430.1	10681.6	5728.66	0.493533	0.284375		1.3584	0.727676		1.11646	0.838503		2.75239	0.375566		2.26218	0.146919		0.821898	0.808415
1,2,4-Trimethylbenzene	C9 H12	120.096	5.513	BEH Amide	Positive	Tentative	2722.58	1173.2	1297.73	1731.17	860.842	1520.11	1880.81	1327.36	1576.09	280.942	1580.89	2211.22	2664.28	2152.13	544.111	1445.41	1404.8	2097.23	1649.15	388.585	0.910421	0.781518		1.24316	0.513589		0.95262	0.887715		1.36548	0.17858		1.04635	0.804909		0.766286	0.262532
3-(Methylthio)propionicacid	C4 H8 O2 S	120.025	5.521	BEH Amide	Positive	Tentative	1240.44	1201.58	1099.63	1180.55	72.7256	801.936	1026.02	940.026	922.661	113.048	1271.86	1443.31	1307.2	1340.79	90.5273	1318.91	1227.94	1430.95	1325.93	101.683	0.781553	0.0292971		1.13573	0.0751578		1.12315	0.11424		1.45318	0.00748743		1.43707	0.0100779		0.98892	0.859287
L-Ergothioneine	C9 H15 N3 O2 S	229.087	4.506	BEH Amide	Positive	Tentative	193192	140969	116673	150278	39099.6	32033.3	48709	99914.4	60218.9	35374	60361.2	375274	110648	182094	169177	156349	77617.3	108448	114138	39673	0.400716	0.0416199	Down	1.21172	0.766838		0.759511	0.323989		3.02388	0.289012		1.89539	0.153753		0.626806	0.535327
N1/N8-Acetylspermidine	C9 H21 N3 O	187.167	5.03	BEH Amide	Positive	Tentative	71809.1	59052.9	62156.1	64339.4	6652.44	15835.7	11165.5	15810.9	14270.7	2689.22	234291	343691	111964	229982	115924	337027	145038	170329	217465	104313	0.221804	0.000268828	Down	3.57451	0.0688837		3.37996	0.0641584		16.1156	0.0322149	Up	15.2385	0.0279715	Up	0.945573	0.896149
L-Carnitinamide	C7 H16 N2 O2	160.12	4.873	BEH Amide	Positive	Tentative	27750.7	17317.8	11428.9	18832.4	8265.65	8678.06	5203.62	4649.78	6177.15	2183.48	7901.46	209556	8029.98	75162.6	116389	190152	30716.6	94315.4	105061	80258.9	0.328006	0.0623775		3.99113	0.450096		5.57874	0.137815		12.1678	0.362701		17.008	0.0998472		1.39779	0.732698
(-)threo-iso(homo)2citrate	C8 H12 O7	220.063	7.208	BEH Amide	Positive	Tentative	488.131	306.774	731.445	508.783	213.088	514.852	670.318	678.93	621.367	92.3445	315.337	481.148	556.932	451.139	123.562	326.482	303.435	546.811	392.243	134.356	1.22128	0.448354		0.886702	0.705974		0.770942	0.467853		0.726044	0.128541		0.631258	0.0716527		0.869449	0.606061
Triisopropanolamine	C9 H21 N O3	191.151	1.511	BEH Amide	Positive	Tentative	5793.74	4660.04	6217.6	5557.13	805.285	4651.88	2990.15	5641.31	4427.78	1339.71	2840.06	6748.86	3017.09	4202	2207.42	10126	13518.7	4712.43	9452.37	4441.6	0.796775	0.278976		0.756146	0.37437		1.70095	0.209325		0.949009	0.886955		2.13479	0.133912		2.24949	0.140657
N-Acetylputrescine	C6 H14 N2 O	130.11	2.509	BEH Amide	Positive	Tentative	2019.93	1456.28	1734.81	1737.01	281.831	803.535	1314.72	828.293	982.182	288.25	1026.64	838.712	1154.61	1006.65	158.893	1144.02	2030.31	1390.74	1521.69	457.427	0.565445	0.0315817		0.579533	0.0173946		0.87604	0.525802		1.02492	0.90375		1.54929	0.158996		1.51163	0.139242
N3,N4-Dimethyl-L-arginine	C8 H18 N4 O2	202.142	5.302	BEH Amide	Positive	Tentative	47931.5	44396.6	37139.1	43155.8	5502.18	32342	3332.58	23476.5	19717	14865.6	92695.3	214621	105398	137571	67028.5	146970	142950	158447	149455	8042.38	0.456881	0.062563		3.18778	0.0718591		3.46316	4.62102e-05	Up	6.97728	0.0410151	Up	7.58002	0.000184991	Up	1.08639	0.775643
Homocystine	C8 H16 N2 O4 S2	268.053	6.279	BEH Amide	Positive	Tentative	1772.48	1248.7	1552.35	1524.51	262.996	1445.3	1304.94	1045.45	1265.23	202.86	1511.12	1254.34	1451.78	1405.75	134.438	1158.19	1141.09	1775.66	1358.31	361.536	0.829923	0.247732		0.922098	0.524507		0.89098	0.554704		1.11107	0.373849		1.07357	0.717161		0.966253	0.841725
L-Formylkynurenine	C11 H12 N2 O4	236.079	3.804	BEH Amide	Positive	Tentative	2021.28	1254.99	1201.1	1492.46	458.769	1161.81	1275.37	1377.14	1271.44	107.718	1295.78	1776.08	1253.71	1441.86	290.207	1460.14	1135.97	1021	1205.71	227.724	0.851908	0.462167		0.966094	0.87956		0.807865	0.387098		1.13404	0.394313		0.948301	0.67473		0.836218	0.329689
1_3-Diaminopropane	C3 H10 N2	74.0841	5.633	BEH Amide	Positive	Tentative	880.284	914.638	643.989	812.97	147.347	687.636	785.484	582.077	685.066	101.728	840.053	870.68	768.889	826.54	52.2237	705.698	700.664	940.56	782.308	137.074	0.84267	0.283654		1.01669	0.887763		0.962283	0.804896		1.20651	0.0987647		1.14195	0.379648		0.946485	0.629054
N5-(L-1-Carboxyethyl)-L-ornithine	C8 H16 N2 O4	204.11	6.868	BEH Amide	Positive	Tentative	69007	59939.4	52821.1	60589.2	8112.51	25365.5	49428.7	41058	38617.4	12215.8	16725	144400	53262.3	71462.3	65754.4	60385.5	32170.1	35332.2	42629.3	15458.4	0.637365	0.0603537		1.17946	0.790322		0.703579	0.149358		1.85052	0.442902		1.10389	0.742125		0.596528	0.500738
5-Aminopentanamide	C5 H12 N2 O	116.094	2.601	BEH Amide	Positive	Tentative	2699.05	3977.3	2424.82	3033.72	828.582	4609.64	3219.85	2003.3	3277.6	1304.13	2216.67	2905.87	3661.25	2927.93	722.545	2306.06	1352.19	3104.02	2254.09	877.07	1.08039	0.798092		0.965128	0.875714		0.74301	0.325728		0.893316	0.705374		0.687725	0.322402		0.769857	0.362433
L-Homocitrulline	C7 H15 N3 O3	189.11	2.911	BEH Amide	Positive	Tentative	832.23	677.074	516.466	675.256	157.89	1228.44	479.376	449.045	718.953	441.487	422.082	583.423	506.539	504.015	80.6999	446.85	508.422	566.108	507.127	59.6393	1.06471	0.879588		0.746405	0.169703		0.751014	0.15954		0.70104	0.453452		0.705368	0.456458		1.00617	0.959736
N1-Acetylspermine	C12 H28 N4 O	244.225	6.376	BEH Amide	Positive	Tentative	763.184	471.832	443.082	559.366	177.096	447.253	454.55	381.186	427.663	40.4154	401.059	434.862	356.361	397.427	39.3763	404.991	409.123	534.495	449.537	73.605	0.76455	0.277536		0.710496	0.19699		0.803654	0.377391		0.9293	0.405881		1.05115	0.67524		1.13112	0.34043
N2-(D-1-Carboxyethyl)-L-lysine	C9 H18 N2 O4	218.125	6.633	BEH Amide	Positive	Tentative	8066.05	28440	16653.5	17719.8	10228.8	17714.6	20533.1	16276.2	18174.6	2165.4	17719.1	71249.8	24507.4	37825.4	29144.7	18204.1	17371.7	16172.8	17249.5	1021.15	1.02567	0.943561		2.13464	0.322607		0.973458	0.940642		2.08122	0.308894		0.949098	0.539957		0.45603	0.288773
gamma-L-Glutamylputrescine	C9 H19 N3 O3	217.141	5.621	BEH Amide	Positive	Tentative	8002.35	476.52	506.089	2994.99	4336.53	349.361	9153.75	14306.2	7936.45	7057.62	2091.58	3724.34	6571.86	4129.26	2267.42	6257.03	469.239	549.579	2425.28	3318.63	2.64991	0.359862		1.37873	0.708596		0.809781	0.865388		0.520291	0.423966		0.305588	0.288128		0.587341	0.503485
Dicyclohexylamine	C12 H23 N	181.182	1.295	BEH Amide	Positive	Tentative	2092.28	1512.6	2370.19	1991.69	437.552	2106.2	4300.61	2503.27	2970.03	1169.3	3943.24	2915.58	4818.25	3892.36	952.356	1560.15	2145.19	1524.22	1743.19	348.607	1.49121	0.246228		1.9543	0.0348112		0.875229	0.484583		1.31055	0.349179		0.586926	0.156557		0.447848	0.0213813	Down
Statistical analyses were performed using a Student’s t-test for comparisons of two groups. P-values less than 0.05 are shown in bold.
The ratio between two groups more than twice or less than half are shown in bold.
Tentatively identified compounds were identified using “Compund Discoverer v. 2.1” only. Verified identification Compounds were identified using both “Compund Discoverer v. 2.1” and commercially available preparations.

## Sheet: Suppl  Table 3
Supplementary Table 3 Low molecular weight compounds verified using commercially available preparations.
Name	Formula	Molecular Weight	RT [min]	Column	Mode	Unit	WT mice					SADKO mice, Day 0 afetr Asc-withdrawal					SADKO mice, Day 7 afetr Asc-withdrawal					SADKO mice, Day 10 afetr Asc-withdrawal					WT vs									DKO, Day 0 vs						DKO, Day 7 vs
																											DKO, Day 0			DKO, Day 7			DKO, Day 10			DKO, Day 7			DKO, Day 10			DKO, Day 10
							Mouse 1	Mouse 2	Mouse 3	Mean	SD	Mouse 1	Mouse 2	Mouse 3	Mean	SD	Mouse 1	Mouse 2	Mouse 3	Mean	SD	Mouse 1	Mouse 2	Mouse 3	Mean	SD	Ratio (DKO, Day 0/WT)	T-test	Up/Down	Ratio (DKO, Day 7/WT)	T-test	Up/Down	Ratio (DKO, Day 10/WT)	T-test	Up/Down	Ratio (DKO, Day 7/Day 0)	T-test	Up/Down	Ratio (DKO, Day 10/Day 0)	T-test	Up/Down	Ratio (DKO, Day 10/Day 7)	T-test	Up/Down
Lactate	C3 H6 O3	90.0302	8.633	Zic-Hilic	Negative	nmol/mg protein	10.3624	9.85927	9.03791	9.7532	0.668593	11.3178	11.8482	8.47878	10.5483	1.81174	14.3407	24.426	13.0774	17.2814	6.2196	18.8774	9.84551	14.4596	14.3942	4.51629	1.08152	0.51519		1.77187	0.10549		1.47584	0.153096		1.63831	0.146199		1.3646	0.242863		0.832931	0.550785
Itaconic acid	C5 H6 O4	130.025	15.179	Zic-Hilic	Negative	pmol/mg protein	43.7281	39.4317	45.761	42.9736	3.23141	53.9119	49.6141	54.7323	52.7527	2.74893	33.815	49.5413	36.9526	40.103	8.32306	40.7428	28.7557	52.1484	40.549	11.6975	1.22756	0.0162314		0.933201	0.607295		0.943579	0.746739		0.760206	0.0667921		0.768661	0.153379		1.01112	0.959669
D-α-Hydroxyglutaric acid	C5 H8 O5	148.035	15.338	Zic-Hilic	Negative	nmol/mg protein	1.29654	1.22725	1.22707	1.25029	0.0400553	1.21689	1.05878	0.977211	1.08429	0.121861	0.778597	2.61124	1.1593	1.51638	0.967092	1.09103	0.816734	0.928206	0.945323	0.137945	0.867235	0.0884878		1.21282	0.658804		0.756084	0.0212546		1.39849	0.485428		0.871833	0.261058		0.623408	0.368565
2-Oxoglutaric acid	C5 H6 O5	146.019	15.701	Zic-Hilic	Negative	nmol/mg protein	1.34334	2.31276	1.7893	1.81514	0.485227	1.38314	1.23313	1.12388	1.24671	0.130164	0.0983424	0.609507	0.105143	0.270997	0.293177	0.144625	0.0745574	0.0737644	0.0976491	0.0406847	0.686844	0.121592		0.149299	0.00918758	Down	0.0537971	0.00363372	Down	0.217369	0.00621851	Down	0.0783251	0.000128228	Down	0.360332	0.367764
Citric acid	C6 H8 O7	192.024	19.117	Zic-Hilic	Negative	nmol/mg protein	0.205726	0.259575	0.157794	0.207698	0.0509192	0.261925	0.276007	0.925734	0.487889	0.379251	1.02113	0.633403	1.00905	0.88786	0.220449	1.33302	0.88693	0.778735	0.999562	0.293808	2.34903	0.273495		4.27476	0.00648548	Up	4.81257	0.0100338	Up	1.8198	0.189422		2.04875	0.138417		1.12581	0.626243
5-Oxoproline	C5 H7 N O3	129.041	9.798	Zic-Hilic	Negative	nmol/mg protein	2.80708	2.5511	1.71352	2.35724	0.571978	2.22203	2.19519	1.89954	2.10559	0.178948	3.37665	6.19724	3.54499	4.37296	1.58211	5.03044	3.84365	3.93325	4.26911	0.660844	0.893243	0.507337		1.85512	0.10659		1.81107	0.0192876		2.07684	0.0692047		2.02752	0.00542206	Up	0.976253	0.921504
Gluconic acid	C6 H12 O7	196.055	9.872	BEH Amide	Negative	nmol/mg protein	0.614085	0.490233	0.413747	0.506022	0.101098	0.175825	0.185052	0.0952963	0.152058	0.0493728	0.123499	0.394227	0.302648	0.273458	0.137704	0.25488	0.261444	0.40704	0.307788	0.0860175	0.300496	0.00550951	Down	0.540408	0.0778357		0.608251	0.0608986		1.79838	0.223978		2.02415	0.0530071		1.12554	0.732742
D-Glucose	C6 H12 O6	180.06	13.478	Zic-Hilic	Negative	nmol/mg protein	78.1514	71.2434	58.7505	69.3818	9.83351	55.5442	58.3706	82.2285	65.3811	14.6586	47.186	88.8183	45.0585	60.3543	24.6735	47.83	30.1683	45.7287	41.2423	9.64778	0.942338	0.714659		0.869886	0.587706		0.594426	0.0240573		0.923115	0.776727		0.630799	0.0757826		0.683337	0.279601
Taurine	C2 H7 N O3 S	125.013	4.416	BEH Amide	Positive	nmol/mg protein	66.6337	62.821	47.0559	58.8369	10.3792	68.1699	65.7104	68.4361	67.4388	1.50274	36.3234	110.863	56.276	67.8207	38.5874	58.2216	41.1752	40.3071	46.568	10.1016	1.1462	0.228452		1.15269	0.716814		0.791476	0.216217		1.00566	0.987152		0.690522	0.0240219		0.686633	0.408308
Pyruvic acid	C3 H4 O3	88.0146	7.467	Zic-Hilic	Negative	nmol/mg protein	0.392032	0.205951	0.413498	0.33716	0.114136	0.704227	0.430197	0.362903	0.499109	0.180796	0.216396	0.618643	0.434895	0.423312	0.201374	0.401128	0.429067	0.160512	0.330236	0.147647	1.48033	0.259768		1.25552	0.55426		0.979462	0.95184		0.848134	0.652965		0.66165	0.278432		0.780124	0.553696
D-Saccharic acid	C6 H10 O8	210.034	16.732	Zic-Hilic	Negative	nmol/mg protein	0.53949	0.46153	0.557509	0.51951	0.0510136	0.611542	0.524949	0.390321	0.508937	0.111476	0.45487	0.676089	0.4582	0.52972	0.126771	0.485475	0.395485	0.530935	0.470632	0.0689343	0.979649	0.888488		1.01965	0.903279		0.905915	0.379431		1.04083	0.841573		0.924734	0.639338		0.888454	0.517328
DL-2-Aminobutyric Acid	C4 H9 N O2	103.062	3.084	BEH Amide	Positive	nmol/mg protein	13.1025	12.3224	12.139	12.5213	0.511621	15.58	14.4915	17.502	15.8578	1.52436	14.1785	10.4641	14.3421	12.9949	2.19323	13.844	17.0511	14.9686	15.2879	1.62722	1.26646	0.022879		1.03782	0.734122		1.22095	0.0483538		0.819465	0.136951		0.964063	0.680871		1.17645	0.219547
L-Glutamic acid	C5 H9 N O4	147.051	5.648	BEH Amide	Positive	nmol/mg protein	13.2213	15.2261	13.8147	14.0874	1.02986	15.1714	14.9786	11.1433	13.7644	2.27201	25.2717	31.0631	23.671	26.6686	3.88899	22.307	18.7381	25.9845	22.3432	3.62331	0.977074	0.833555		1.89309	0.00562955		1.58605	0.0191667		1.93751	0.00769301		1.62326	0.0254822		0.837809	0.231492
L-Aspartic acid	C4 H7 N O4	133.035	8.179	BEH Amide	Negative	nmol/mg protein	9.00298	12.4125	9.4836	10.2997	1.84547	13.5747	9.26545	8.39266	10.4109	2.77441	21.9796	34.8939	26.7064	27.86	6.53394	37.5594	18.5148	32.8881	29.6541	9.92565	1.0108	0.95667		2.70493	0.0109923	Up	2.87912	0.0293651	Up	2.67603	0.013079	Up	2.84837	0.0318538	Up	1.0644	0.806615
L-Glutamine	C5 H10 N2 O3	146.067	5.033	BEH Amide	Negative	nmol/mg protein	49.1613	34.5296	23.7363	35.8091	12.7607	29.9196	27.0519	25.541	27.5041	2.22403	42.4296	97.6571	56.5367	65.5411	28.6937	64.3766	41.477	55.8725	53.9087	11.5754	0.768078	0.329034		1.83029	0.176374		1.50545	0.142941		2.38295	0.0839328		1.96002	0.0178414		0.822517	0.550445
L-Proline	C5 H9 N O2	115.062	4.059	Zic-Hilic	Positive	nmol/mg protein	1.35542	1.18866	1.16486	1.23632	0.103835	6.25673	2.58228	1.52427	3.45443	2.48385	2.64955	3.78674	3.29073	3.24234	0.570139	3.12462	2.53309	4.39703	3.35158	0.952473	2.79413	0.197143		2.62258	0.00389305	Up	2.71094	0.0187155	Up	0.938605	0.892359		0.970228	0.949826		1.03369	0.872933
Uridine 5'-diphosphoglucuronic acid	C15 H22 N2 O18 P2	580.026	19.191	Zic-Hilic	Negative	nmol/mg protein	0.500286	0.407156	0.550285	0.485909	0.0726394	0.555779	0.538021	0.376407	0.490069	0.0988339	0.425615	0.404889	0.457813	0.429439	0.0266685	0.499548	0.386966	0.536027	0.47418	0.0777011	1.00856	0.955971		0.883785	0.274871		0.975863	0.85784		0.876283	0.362948		0.967579	0.837444		1.10419	0.398929
O-Phosphorylethanolamine	C2 H8 N O4 P	141.017	6.79	BEH Amide	Positive	nmol/mg protein	10.0737	9.1449	8.12612	9.1149	0.974127	6.25741	4.86732	6.05173	5.72549	0.750276	4.80383	14.7773	5.89421	8.49178	5.47067	12.041	7.12448	10.7707	9.97872	2.55214	0.628146	0.00881063		0.931638	0.855463		1.09477	0.613022		1.48315	0.434511		1.74286	0.0503651		1.1751	0.691606
2-Aminoadipic acid	C6 H11 N O4	161.066	4.49	BEH Amide	Positive	nmol/mg protein	3.22137	2.38466	2.36524	2.65709	0.488781	3.08028	3.11092	2.93046	3.04056	0.096567	3.59694	3.55813	3.53472	3.56327	0.0314265	3.77486	3.58038	3.95089	3.76871	0.185328	1.14432	0.253363		1.34104	0.0327593		1.41836	0.0211431		1.17191	0.000875055		1.23948	0.00380038		1.05766	0.131292
L-Alanine	C3 H7 N O2	89.0463	4.085	BEH Amide	Positive	nmol/mg protein	37.5321	33.8388	19.7979	30.3896	9.35676	31.5685	40.5184	38.7142	36.9337	4.73319	35.1407	43.6337	46.1936	41.656	5.78577	33.5599	19.1592	21.9558	24.8917	7.63608	1.21534	0.340535		1.37073	0.150766		0.819085	0.474514		1.12786	0.335339		0.673955	0.0809935		0.597552	0.0387489
L-Leucine	C6 H13 N O2	131.093	2.231	Zic-Hilic	Negative	nmol/mg protein	1.65727	1.37953	1.18492	1.40724	0.237388	2.36599	2.10928	1.98771	2.15433	0.193122	3.90665	4.15176	2.77578	3.61139	0.733972	4.13803	4.32771	3.10796	3.8579	0.656353	1.53089	0.0133869		2.56629	0.00776663	Up	2.74146	0.00369501	Up	1.67634	0.0292348		1.79077	0.0125189		1.06826	0.686926
L-Histidine	C6 H9 N3 O2	155.067	5.682	BEH Amide	Positive	nmol/mg protein	0.608314	0.614521	0.510247	0.577694	0.0584931	0.843408	0.672025	0.435119	0.650184	0.205019	5.7298	2.54743	1.66207	3.3131	2.13923	3.70033	2.34814	2.92154	2.99001	0.678691	1.12548	0.587571		5.73504	0.0912265		5.17576	0.00358096	Up	5.09563	0.0983972		4.59871	0.00463365	Up	0.90248	0.815372
L-Valine	C5 H11 N O2	117.078	10.274	Zic-Hilic	Positive	nmol/mg protein	5.19182	9.62033	5.41034	6.74083	2.49611	7.189	5.73119	5.20052	6.04023	1.02963	4.83087	15.18	10.0231	10.0113	5.17459	4.03038	5.04943	3.29361	4.12447	0.881686	0.896067	0.676412		1.48518	0.379958		0.611865	0.162092		1.65744	0.262317		0.682834	0.0706079		0.411981	0.124025
Creatine	C4 H9 N3 O2	131.067	13.863	Zic-Hilic	Positive	nmol/mg protein	4.54676	2.52639	1.40188	2.82501	1.59357	2.03414	5.21729	2.24207	3.1645	1.78081	3.20368	5.08388	4.89413	4.3939	1.03511	3.19388	5.09554	3.35952	3.88298	1.05337	1.12017	0.817744		1.55536	0.225935		1.3745	0.391741		1.3885	0.359641		1.22704	0.579958		0.883721	0.581318
L-Threonine	C4 H9 N O3	119.057	4.595	BEH Amide	Positive	nmol/mg protein	1.15293	1.31543	1.18733	1.21856	0.0856375	3.40381	3.22951	2.42187	3.0184	0.523902	4.83049	5.09051	4.79402	4.90501	0.161684	5.0928	4.69723	5.02159	4.93721	0.210853	2.47701	0.00420018	Up	4.02524	4.02311e-06	Up	4.05166	9.27471e-06	Up	1.62504	0.00397914		1.63571	0.00416755		1.00656	0.843998
L-Phenylalanine	C9 H11 N O2	165.076	9.494	Zic-Hilic	Positive	nmol/mg protein	0.350485	0.245691	0.174677	0.256951	0.088443	0.559281	0.424216	0.427197	0.470231	0.0771339	0.758293	1.28331	1.04073	1.02745	0.262763	0.79371	0.680484	0.56357	0.679255	0.115075	1.83004	0.034585		3.99861	0.00856335	Up	2.64352	0.00728327	Up	2.18498	0.0243558	Up	1.44451	0.0592118		0.66111	0.103373
4-Hydroxyproline	C5 H9 N O3	131.059	13.658	Zic-Hilic	Positive	nmol/mg protein	0.199942	0.226883	0.150834	0.192553	0.0385592	0.198571	0.593077	0.240053	0.3439	0.216788	0.267681	0.857542	0.24887	0.458031	0.346114	0.316755	0.239315	0.304494	0.286854	0.0416246	1.786	0.299664		2.37873	0.257198		1.48974	0.0450739		1.33187	0.653668		0.834121	0.677613		0.626277	0.442968
L-Serine	C3 H7 N O3	105.041	5.112	BEH Amide	Positive	nmol/mg protein	1.09988	1.12876	1.06852	1.09905	0.0301309	2.32739	1.90609	1.33488	1.85612	0.498136	3.7764	4.79817	3.11451	3.89636	0.848216	5.21183	3.58465	3.59783	4.13144	0.935669	1.68883	0.0583347		3.54519	0.00465652	Up	3.75908	0.00495855	Up	2.0992	0.0229115	Up	2.22585	0.0205126	Up	1.06033	0.763295
Adenine	C5 H5 N5	135.053	8.126	Zic-Hilic	Positive	pmol/mg protein	74.3191	108.322	61.9563	81.5326	24.0099	80.6982	53.5139	64.4769	66.2297	13.6766	73.2871	107.733	62.0922	81.0375	23.7872	142.183	71.102	107.728	107.004	35.5459	0.812309	0.391763		0.993928	0.980975		1.31241	0.361834		1.22358	0.402842		1.61565	0.137303		1.32043	0.352336
L-Methionine	C5 H11 N O2 S	149.049	10.62	Zic-Hilic	Positive	nmol/mg protein	0.210862	0.325105	0.20998	0.248649	0.0662142	0.645621	0.71123	0.42566	0.59417	0.149576	1.05127	1.62375	1.02485	1.23329	0.33841	1.09235	0.869704	0.834751	0.93227	0.139734	2.3896	0.0216071	Up	4.95997	0.00778441	Up	3.74934	0.00156307	Up	2.07565	0.0402616	Up	1.56903	0.0458873		0.75592	0.227535
L-Tyrosine	C9 H11 N O3	181.073	12.348	Zic-Hilic	Positive	nmol/mg protein	0.186421	0.127156	0.123038	0.145538	0.0354651	0.482965	0.288866	0.198987	0.323606	0.145142	1.64283	1.729	2.4738	1.94854	0.456925	1.92797	1.51136	1.35421	1.59785	0.296499	2.22351	0.107932		13.3885	0.00242437	Up	10.9789	0.00108734	Up	6.02135	0.00420507	Up	4.93763	0.00260271	Up	0.820022	0.327257
L-Arginine	C6 H14 N4 O2	174.109	21.622	Zic-Hilic	Positive	nmol/mg protein	1.73904	1.90928	1.49667	1.715	0.207352	2.1289	1.19673	2.28719	1.87094	0.589219	2.59815	3.41981	1.71719	2.57838	0.851478	2.69216	2.20101	2.81092	2.56803	0.323346	1.09093	0.68774		1.50343	0.163128		1.4974	0.0183581		1.37812	0.302192		1.37259	0.146847		0.995986	0.98524
Asparagine	C4 H8 N2 O3	132.053	5.203	BEH Amide	Positive	nmol/mg protein	0.330364	0.590426	0.615934	0.512241	0.158026	0.813957	0.819474	0.662454	0.765295	0.0891057	1.77412	1.56318	1.67564	1.67098	0.105545	1.83247	1.25419	1.67202	1.58623	0.298532	1.49401	0.0730796		3.2621	0.000454726	Up	3.09664	0.00530315	Up	2.18345	0.000342781	Up	2.0727	0.0103076	Up	0.949278	0.667025
L-Citrulline	C6 H13 N3 O3	175.095	15.064	Zic-Hilic	Positive	nmol/mg protein	0.814319	0.748438	0.588038	0.716932	0.116384	0.704134	0.933768	0.52838	0.722094	0.20329	1.26171	2.5302	1.69675	1.82955	0.644589	2.48413	1.82887	2.16343	2.15881	0.327654	1.0072	0.971381		2.55192	0.0423001	Up	3.01118	0.00199032	Up	2.53368	0.0469618	Up	2.98965	0.00296787	Up	1.17997	0.474406
L-Cystine	C6 H12 N2 O4 S2	240.02	7.356	BEH Amide	Positive	pmol/mg protein	106.068	114.748	82.6479	101.155	16.6046	40.1217	37.7606	35.5255	37.8026	2.29841	58.5872	314.96	22.0561	131.868	159.611	42.0369	109.314	45.7606	65.7037	37.8132	0.373711	0.00281541	Down	1.30362	0.756908		0.649537	0.211266		3.48832	0.365122		1.73807	0.271118		0.498255	0.523257
Glycine	C2 H5 N O2	75.0317	4.45	BEH Amide	Positive	nmol/mg protein	13.3818	9.85654	6.97761	10.072	3.20752	6.16275	7.05062	6.5538	6.58905	0.444983	8.11106	27.9795	11.841	15.9772	10.5603	19.6094	7.55096	7.65801	11.6061	6.93125	0.654197	0.135939		1.5863	0.406515		1.15232	0.745437		2.42481	0.19877		1.76143	0.279065		0.726418	0.581232
Ornithine	C5 H12 N2 O2	132.089	6.065	BEH Amide	Positive	nmol/mg protein	0.622524	0.532982	0.61875	0.591418	0.0506427	0.631639	0.763808	0.491232	0.628893	0.136309	0.869375	1.25972	0.96539	1.03149	0.203394	1.43624	1.11733	0.783412	1.11233	0.326445	1.06336	0.678428		1.7441	0.0220319		1.88078	0.0523793		1.64017	0.0464886		1.76871	0.0770759		1.07837	0.734267
DL-Carnitine	C7 H15 N O3	161.104	12.545	Zic-Hilic	Positive	nmol/mg protein	11.5241	19.9565	11.0989	14.1932	4.99575	14.5355	10.138	11.0364	11.9033	2.32337	3.13939	21.6046	12.2569	12.3336	9.23283	7.41466	5.19033	4.50002	5.70167	1.52312	0.838666	0.511429		0.868982	0.774294		0.40172	0.0480195	Down	1.03615	0.941365		0.478999	0.0180473	Down	0.462288	0.28692
Choline	C5 H13 N O	103.098	16.768	Zic-Hilic	Positive	nmol/mg protein	4.38201	5.50196	5.39605	5.09334	0.618301	6.24245	8.57576	6.89956	7.23926	1.20318	13.2559	23.4664	9.30585	15.3427	7.30731	7.05563	10.4057	6.33154	7.93097	2.17358	1.42132	0.0515006		3.01231	0.0727028		1.55713	0.0952837		2.11938	0.130954		1.09555	0.654829		0.51692	0.167487
Acetylcholine	C7 H15 N O2	145.109	13.945	Zic-Hilic	Positive	pmol/mg protein	134.182	157.159	130.454	140.598	14.4624	148.545	128.433	159.489	145.489	15.7519	64.5215	648.74	456.057	389.773	297.696	211.51	151.222	98.4556	153.729	56.5688	1.03478	0.712248		2.77224	0.221176		1.09339	0.716742		2.67906	0.228818		1.05664	0.819912		0.394407	0.248585
Creatinine	C4 H7 N3 O	113.058	8.346	Zic-Hilic	Positive	pmol/mg protein	118.109	88.9332	75.0323	94.0248	21.985	89.7	161.402	96.5537	115.885	39.5675	120.363	208.374	126.554	151.764	49.1235	144.984	146.297	243.327	178.203	56.4033	1.2325	0.449942		1.61408	0.136683		1.89528	0.073676		1.3096	0.380305		1.53775	0.192266		1.17421	0.573462
L-Tryptophan	C11 H12 N2 O2	204.089	2.673	BEH Amide	Positive	pmol/mg protein	181.559	164.308	116.639	154.168	33.6267	327.418	310.641	172.054	270.038	85.2699	610.144	793.8	637.392	680.445	99.1086	628.279	440.794	564.87	544.648	95.3645	1.75158	0.0937445		4.41365	0.000956986	Up	3.53281	0.00259869	Up	2.51982	0.00555399	Up	2.01693	0.0205094	Up	0.800429	0.162418
Adenosine	C10 H13 N5 O4	267.095	8.259	Zic-Hilic	Positive	pmol/mg protein	859.217	797.451	367.15	674.606	268.049	2676.56	126.552	349.283	1050.8	1412.35	332.469	619.968	202.494	384.977	213.633	521.434	261.359	500.42	427.738	144.471	1.55765	0.673863		0.570669	0.21716		0.634056	0.232937		0.366366	0.464733		0.407059	0.489513		1.11107	0.788234
Carnosine	C9 H14 N4 O3	226.105	14.897	Zic-Hilic	Positive	pmol/mg protein	83.3007	38.4151	30.9057	50.8738	28.3324	30.8259	36.8433	32.9233	33.5308	3.05435	34.1154	35.7518	35.5329	35.1334	0.888311	38.4017	34.1884	40.7176	37.7692	3.31024	0.659097	0.351287		0.690598	0.390619		0.742409	0.470748		1.04779	0.432126		1.1264	0.17846		1.07502	0.253672
Anserine	C10 H16 N4 O3	240.121	13.528	Zic-Hilic	Positive	pmol/mg protein	182.383	253.255	148.483	194.707	53.4619	82.2035	152.488	100.53	111.74	36.4585	104.244	48.4062	54.5304	69.0601	30.6233	35.2414	109.971	126.298	90.5035	48.5496	0.573889	0.0905402		0.354687	0.0241814	Down	0.464818	0.0668214		0.61804	0.195472		0.809944	0.577318		1.3105	0.552859
Urea	C H4 N2 O	60.032	1.968	BEH Amide	Positive	nmol/mg protein	318.676	307.609	316.994	314.426	5.96341	351.969	472.157	319.019	381.048	80.6045	410.731	363.425	383.564	385.907	23.74	466.262	448.848	349.963	421.691	62.7258	1.21188	0.226562		1.22734	0.00719057		1.34114	0.0420278		1.01275	0.925046		1.10666	0.528574		1.09273	0.407718
Ethanolamine	C2 H7 N O	61.0525	17.8	Zic-Hilic	Positive	nmol/mg protein	0.911566	1.03336	0.537825	0.827583	0.258221	1.37537	1.58612	1.84616	1.60255	0.235822	3.11723	5.1869	3.77787	4.02733	1.05715	2.27718	1.28912	1.27176	1.61269	0.575536	1.93642	0.0184851		4.86638	0.00701774	Up	1.94867	0.0973561		2.51308	0.0178792	Up	1.00633	0.97883		0.400436	0.025476	Down
S-Adenosylhomocysteine	C14 H20 N6 O5 S	384.119	13.258	Zic-Hilic	Positive	pmol/mg protein	45.9071	41.1352	39.2633	42.1019	3.42573	38.1471	41.3126	51.8066	43.7554	7.14991	43.6718	124.169	41.5421	69.7944	47.1021	57.0875	45.7058	48.4942	50.4292	5.93243	1.03928	0.736188		1.65775	0.36724		1.19779	0.103019		1.5951	0.397412		1.15252	0.281355		0.722539	0.518845
L-Cystathionine	C7 H14 N2 O4 S	222.063	7.104	BEH Amide	Positive	nmol/mg protein	1.6485	1.22423	0.605678	1.15947	0.524418	0.30848	0.359648	0.314816	0.327648	0.0278936	0.224146	0.129797	0.32732	0.227088	0.0987942	0.508139	0.281061	0.569162	0.452788	0.151817	0.282585	0.051721		0.195855	0.038924	Down	0.390513	0.0884285		0.693085	0.164995		1.38193	0.232944		1.99389	0.0970817
L-Lysine	C6 H14 N2 O2	146.105	5.853	BEH Amide	Positive	nmol/mg protein	1.23035	0.9348	0.712686	0.959278	0.259698	1.03947	0.686391	0.705574	0.810477	0.198542	2.04807	2.50147	1.63332	2.06095	0.434216	2.03298	1.92766	2.27666	2.0791	0.17901	0.844882	0.474552		2.14844	0.0195803	Up	2.16736	0.00354743	Up	2.54289	0.0105265	Up	2.56528	0.00119416	Up	1.00881	0.949855
Spermidine	C7 H19 N3	145.157	6.538	BEH Amide	Positive	pmol/mg protein	672.389	421.841	163.095	419.108	254.658	298.826	184.842	107.887	197.185	96.066	370.368	1234.05	604.323	736.246	446.697	1066.01	303.212	467.33	612.185	401.502	0.470486	0.230731		1.7567	0.345575		1.46068	0.520609		3.73379	0.110507		3.10463	0.15663		0.831495	0.738598
S-Adenosylmethionine	C15 H22 N6 O5 S	398.135	6.409	BEH Amide	Positive	pmol/mg protein	191.15	190.493	126.166	169.27	37.3304	104.084	55.9405	137.829	99.2846	41.1546	168.481	440.431	213.941	274.284	145.671	247.021	158.514	194.571	200.036	44.5057	0.586546	0.0945727		1.6204	0.293048		1.18176	0.410865		2.76261	0.1158		2.01477	0.045067	Up	0.729299	0.446038
Spermine	C10 H26 N4	202.214	7.592	BEH Amide	Positive	pmol/mg protein	29.5343	22.6748	20.6367	24.2819	4.66143	19.9004	23.3842	18.4222	20.5689	2.54768	21.3662	21.2168	19.6549	20.746	0.947835	18.7937	17.6838	22.0975	19.525	2.29591	0.847088	0.292679		0.85438	0.267361		0.804096	0.188003		1.00861	0.915615		0.949247	0.625923		0.941146	0.442508
Putrescine	C4 H12 N2	88.0995	4.885	BEH Amide	Positive	pmol/mg protein	96.0049	66.5508	111.685	91.4136	22.9147	91.6834	104.434	77.0401	91.0524	13.7077	108.62	139.164	109.844	119.209	17.292	150.051	100.87	115.867	122.263	25.2068	0.996049	0.982432		1.30407	0.168836		1.33747	0.19184		1.30924	0.0916123		1.34277	0.132665		1.02561	0.871046
Statistical analyses were performed using a Student’s t-test for comparisons of two groups. P-values less than 0.05 are shown in bold.
The ratio between two groups more than twice or less than half are shown in bold.

## Sheet: Suppl  Table 5
Supplementary Table 5 List of oxidized proteins identified in this study.
Sequence	Accession	Description	Modifications	MH+ [Da]	P-Value	WT mice					SADKO mice, Day 0 afetr Asc-withdrawal					SADKO mice, Day 7 afetr Asc-withdrawal					SADKO mice, Day 10 afetr Asc-withdrawal
						Mouse 1	Mouse 2	Mouse 3	Mean	SD	Mouse 1	Mouse 2	Mouse 3	Mean	SD	Mouse 1	Mouse 2	Mouse 3	Mean	SD	Mouse 1	Mouse 2	Mouse 3	Mean	SD
CCAEANPPACYGTVLAEFQPLVEEPK	P07724	Serum albumin OS=Mus musculus GN=Alb PE=1 SV=3 - [ALBU_MOUSE]	C1(S-Nitrosylation); C10(Sulfonylation)	2856.26	0.0001665	ND	ND	ND	N/A	N/A	ND	ND	ND	N/A	N/A	ND	ND	3.56732e+07	3.56732e+07	N/A	ND	ND	ND	N/A	N/A
CCTLPEDQRLPCVEDYLSAILNR	P07724	Serum albumin OS=Mus musculus GN=Alb PE=1 SV=3 - [ALBU_MOUSE]	C1(Sulfenylation); C2(Carbamidomethylation)	2724.28	0.002667	ND	4.42183e+07	5.15214e+07	4.78698e+07	5.16406e+06	ND	ND	ND	N/A	N/A	5.3179e+07	1.26357e+08	4.68874e+07	7.54745e+07	4.41779e+07	1.1323e+08	1.08276e+08	ND	1.10753e+08	3.50319e+06
CCSGSLVERRPCFSALTVDETYVPK	P07724	Serum albumin OS=Mus musculus GN=Alb PE=1 SV=3 - [ALBU_MOUSE]	C1(Sulfenylation); C2(Carbamidomethylation); C12(Carbamidomethylation)	2890.35	0.04636	ND	ND	1.31499e+07	1.31499e+07	N/A	ND	ND	ND	N/A	N/A	ND	ND	ND	N/A	N/A	ND	ND	ND	N/A	N/A
CCTLPEDQRLPCVEDYLSAILNR	P07724	Serum albumin OS=Mus musculus GN=Alb PE=1 SV=3 - [ALBU_MOUSE]	C1(Sulfenylation); C2(Carbamidomethylation); C12(Carbamidomethylation)	2781.3	0.0218	ND	ND	2.41428e+07	2.41428e+07	N/A	ND	ND	ND	N/A	N/A	ND	ND	2.85699e+07	2.85699e+07	N/A	4.44855e+07	ND	ND	4.44855e+07	N/A
VSDTVVEPYNAVLSIHQLIENTDACFCIDNEALYDICFR	A2AQ07	Tubulin beta-1 chain OS=Mus musculus GN=Tubb1 PE=1 SV=1 - [TBB1_MOUSE]	C25(Carbamidomethylation); C27(Sulfonylation); C37(Carbamidomethylation)	4595.09	3.282e-06	ND	ND	6.12762e+06	6.12762e+06	N/A	ND	ND	ND	N/A	N/A	ND	ND	ND	N/A	N/A	ND	ND	ND	N/A	N/A
LQTCCDKPLLK	P07724	Serum albumin OS=Mus musculus GN=Alb PE=1 SV=3 - [ALBU_MOUSE]	C4(S-Nitrosylation); C5(S-Nitrosylation)	1319.64	0.04515	ND	ND	ND	N/A	N/A	ND	5.69051e+07	ND	5.69051e+07	N/A	2.71112e+07	ND	ND	2.71112e+07	N/A	ND	ND	ND	N/A	N/A
YEATLEKCCAEANPPACYGTVLAEFQPLVEEPK	P07724	Serum albumin OS=Mus musculus GN=Alb PE=1 SV=3 - [ALBU_MOUSE]	C8(Sulfonylation); C9(Sulfenylation); C17(Sulfonylation)	3725.68	0.02252	ND	ND	ND	N/A	N/A	ND	ND	ND	N/A	N/A	ND	ND	ND	N/A	N/A	ND	ND	6.36404e+07	6.36404e+07	N/A
AHCLSEVEHDTMPADLPAIAADFVEDQEVCK	P07724	Serum albumin OS=Mus musculus GN=Alb PE=1 SV=3 - [ALBU_MOUSE]	C3(Carbamidomethylation); M12(Suloxidation); C30(Carbamidomethylation)	3513.56	3.807e-07	ND	ND	ND	N/A	N/A	ND	ND	ND	N/A	N/A	ND	ND	7.75248e+07	7.75248e+07	N/A	1.1912e+08	ND	ND	1.1912e+08	N/A
MQEAAAVAAAAAAAAAAAVGSVGRLSQFPPYGLGSAAAAAAAAAASTTGFK	Q64733	Forkhead box protein B2 OS=Mus musculus GN=Foxb2 PE=2 SV=1 - [FOXB2_MOUSE]	M1(Sulfoxidation)	4550.3	0.02492	ND	ND	ND	N/A	N/A	4.61577e+07	ND	ND	4.61577e+07	N/A	ND	ND	ND	N/A	N/A	ND	ND	4.45568e+07	4.45568e+07	N/A
MFASFPTTK	P01942	Hemoglobin subunit alpha OS=Mus musculus GN=Hba PE=1 SV=2 - [HBA_MOUSE]	M1(Suloxidation)	1045.5	0.04749	3.52755e+08	1.91443e+08	2.81466e+08	2.75221e+08	8.08375e+07	ND	9.88901e+07	ND	9.88901e+07	N/A	ND	ND	ND	N/A	N/A	ND	ND	ND	N/A	N/A
MESLKDEINFTR	P07744	Keratin, type II cytoskeletal 4 OS=Mus musculus GN=Krt4 PE=1 SV=2 - [K2C4_MOUSE]	M1(Suloxidation)	1498.72	0.006005	ND	ND	ND	N/A	N/A	ND	ND	ND	N/A	N/A	ND	ND	9.93037e+07	9.93037e+07	N/A	ND	ND	5.33466e+07	5.33466e+07	N/A
MQGTLEDQIISANPLLEAFGNAK	Q5SX40	Myosin-1 OS=Mus musculus GN=Myh1 PE=1 SV=1 - [MYH1_MOUSE]	M1(Suloxidation)	2476.24	4.243e-05	ND	ND	ND	N/A	N/A	ND	ND	ND	N/A	N/A	ND	ND	2.88372e+07	2.88372e+07	N/A	ND	ND	3.01352e+07	3.01352e+07	N/A
SLQDIIAILGMDELSEEDKLTVSR	P56480	ATP synthase subunit beta, mitochondrial OS=Mus musculus GN=Atp5b PE=1 SV=2 - [ATPB_MOUSE]	M11(Suloxidation)	2691.38	2.995e-08	ND	ND	ND	N/A	N/A	ND	ND	ND	N/A	N/A	ND	ND	2.19407e+07	2.19407e+07	N/A	1.91359e+07	ND	ND	1.91359e+07	N/A
NLPIYSEEIVEMYK	Q8VDD5	Myosin-9 OS=Mus musculus GN=Myh9 PE=1 SV=4 - [MYH9_MOUSE]	M12(Suloxidation)	1743.85	0.0003628	ND	ND	ND	N/A	N/A	ND	ND	ND	N/A	N/A	ND	ND	ND	N/A	N/A	2.38689e+07	ND	ND	2.38689e+07	N/A
VVSALPIQHQDWMSGK	P01865	Ig gamma-2A chain C region, membrane-bound form OS=Mus musculus GN=Igh-1a PE=1 SV=3 - [GCAM_MOUSE]	M13(Sulfoxidation)	1811.91	0.0001319	ND	ND	ND	N/A	N/A	ND	ND	ND	N/A	N/A	ND	ND	ND	N/A	N/A	3.59449e+07	ND	ND	3.59449e+07	N/A
SLADVDTILAHTMGDVR	Q61292	Nephronectin OS=Mus musculus GN=Npnt PE=1 SV=1 - [NPNT_MOUSE]	M13(Sulfoxidation)	1829.91	0.0004481	ND	ND	ND	N/A	N/A	8.25796e+07	ND	8.4941e+07	8.37603e+07	1.66976e+06	ND	ND	7.82853e+07	7.82853e+07	N/A	5.12958e+07	ND	ND	5.12958e+07	N/A
VNSVNPTVVLTDMGK	P08074	Carbonyl reductase [NADPH] 2 OS=Mus musculus GN=Cbr2 PE=1 SV=1 - [CBR2_MOUSE]	M13(Suloxidation)	1589.81	7.993e-06	ND	5.74458e+07	5.16185e+07	5.45321e+07	4.12055e+06	ND	1.00757e+08	4.83395e+07	7.4548e+07	3.70645e+07	7.22732e+07	ND	6.02332e+07	6.62532e+07	8.51357e+06	6.55509e+07	9.96638e+07	ND	8.26073e+07	2.41215e+07
VIHDNFGIVEGLMTTVHAITATQK	P16858	Glyceraldehyde-3-phosphate dehydrogenase OS=Mus musculus GN=Gapdh PE=1 SV=2 - [G3P_MOUSE]	M13(Suloxidation)	2611.36	1.652e-06	ND	ND	ND	N/A	N/A	ND	ND	ND	N/A	N/A	ND	ND	1.69603e+07	1.69603e+07	N/A	5.24658e+07	7.26363e+07	ND	6.2551e+07	1.42627e+07
YFDSFGDLSSASAIMGNAK	P02088	Hemoglobin subunit beta-1 OS=Mus musculus GN=Hbb-b1 PE=1 SV=2 - [HBB1_MOUSE]	M15(Suloxidation)	1996.89	0.0002315	3.07619e+07	3.40114e+07	6.20546e+07	4.2276e+07	1.72057e+07	ND	1.7237e+08	ND	1.7237e+08	N/A	1.55671e+08	ND	ND	1.55671e+08	N/A	1.06236e+08	3.69412e+08	4.43879e+07	1.73345e+08	1.72591e+08
TLQGLEIELQSQLSMK	P08730	Keratin, type I cytoskeletal 13 OS=Mus musculus GN=Krt13 PE=1 SV=2 - [K1C13_MOUSE]	M15(Suloxidation)	1833.96	4.81e-05	ND	ND	ND	N/A	N/A	ND	ND	ND	N/A	N/A	ND	ND	4.4154e+07	4.4154e+07	N/A	ND	ND	3.40871e+07	3.40871e+07	N/A
QFAPIHAEAPEFIEMSVEQEILVTGIK	P56480	ATP synthase subunit beta, mitochondrial OS=Mus musculus GN=Atp5b PE=1 SV=2 - [ATPB_MOUSE]	M15(Suloxidation)	3042.55	1.517e-07	ND	ND	ND	N/A	N/A	ND	ND	ND	N/A	N/A	ND	ND	1.67633e+07	1.67633e+07	N/A	ND	ND	ND	N/A	N/A
DAEEVISQTIDTIVDMIK	Q04857	Collagen alpha-1(VI) chain OS=Mus musculus GN=Col6a1 PE=1 SV=1 - [CO6A1_MOUSE]	M16(Sulfoxidation)	2036.01	0.04135	ND	ND	ND	N/A	N/A	ND	ND	ND	N/A	N/A	ND	ND	6.0329e+06	6.0329e+06	N/A	ND	ND	ND	N/A	N/A
LQELESLIANLGTGDDMVTDQAFEDR	P02468	Laminin subunit gamma-1 OS=Mus musculus GN=Lamc1 PE=1 SV=2 - [LAMC1_MOUSE]	M17(Sulfoxidation)	2896.36	0.0001162	ND	ND	ND	N/A	N/A	ND	ND	ND	N/A	N/A	ND	ND	2.90031e+07	2.90031e+07	N/A	ND	ND	ND	N/A	N/A
GMLEPVQKPDVILVGAGYR	Q05793	Basement membrane-specific heparan sulfate proteoglycan core protein OS=Mus musculus GN=Hspg2 PE=1 SV=1 - [PGBM_MOUSE]	M2(Sulfoxidation)	2058.11	0.001686	ND	ND	ND	N/A	N/A	5.88189e+07	ND	5.12317e+07	5.50253e+07	5.36497e+06	4.55332e+07	ND	6.0841e+07	5.31871e+07	1.08242e+07	6.57849e+07	4.73635e+07	1.49591e+07	4.27025e+07	2.57315e+07
VMIEPSGPIHMPER	Q91V88	Nephronectin OS=Mus musculus GN=Npnt PE=1 SV=1 - [NPNT_MOUSE]	M2(Sulfoxidation); M11(Sulfoxidation)	1624.78	0.01182	ND	ND	2.85739e+07	2.85739e+07	N/A	ND	ND	ND	N/A	N/A	ND	ND	ND	N/A	N/A	3.32314e+07	ND	ND	3.32314e+07	N/A
NMITGTSQADCAVLIVAAGVGEFEAGISK	P62631	Elongation factor 1-alpha 2 OS=Mus musculus GN=Eef1a2 PE=1 SV=1 - [EF1A2_MOUSE]	M2(Suloxidation); C11(Carbamidomethylation)	2925.44	5.978e-11	2.82053e+07	3.25435e+07	2.67126e+07	2.91538e+07	3.02894e+06	1.40866e+08	1.16177e+08	1.0136e+08	1.19468e+08	1.99575e+07	1.37622e+08	3.23348e+08	1.11678e+08	1.90883e+08	1.15449e+08	2.62828e+08	1.91855e+08	9.21877e+07	1.8229e+08	8.57211e+07
YMCENQATISSK	P07724	Serum albumin OS=Mus musculus GN=Alb PE=1 SV=3 - [ALBU_MOUSE]	M2(Suloxidation); C3(Carbamidomethylation)	1447.62	1.138e-15	ND	ND	ND	N/A	N/A	ND	6.25961e+07	ND	6.25961e+07	#DIV/0!	6.225e+07	ND	1.00777e+07	3.61638e+07	3.68914e+07	1.51253e+07	ND	2.62318e+07	2.06785e+07	7.85349e+06
FMCAQLPNQVLESISIIDTPGILSGAK	Q8BH64	EH domain-containing protein 2 OS=Mus musculus GN=Ehd2 PE=1 SV=1 - [EHD2_MOUSE]	M2(Suloxidation); C3(Carbamidomethylation)	2918.5	7.928e-09	ND	ND	ND	N/A	N/A	ND	ND	ND	N/A	N/A	ND	ND	1.89747e+07	1.89747e+07	N/A	6.49006e+07	4.62051e+07	ND	5.55529e+07	1.32197e+07
TQSFQLIVQGAPELKPNEIMPK	Q9R069	Basal cell adhesion molecule OS=Mus musculus GN=Bcam PE=1 SV=1 - [BCAM_MOUSE]	M20(Sulfoxidation)	2484.32	8.975e-05	ND	2.82865e+07	ND	2.82865e+07	N/A	6.15341e+07	ND	ND	6.15341e+07	#DIV/0!	4.05344e+07	1.76528e+08	ND	1.08531e+08	9.61617e+07	3.64353e+07	ND	ND	3.64353e+07	N/A
SINPDEAVAYGAAVQAAILMGDKSEKVQDLLLLDVAPLSLGLETAGGVMTVLIK	P16627	Heat shock 70 kDa protein 1-like OS=Mus musculus GN=Hspa1l PE=1 SV=4 - [HS71L_MOUSE]	M20(Sulfoxidation); M49(Sulfoxidation)	5539.94	0.0005315	ND	9.64582e+06	ND	9.64582e+06	N/A	ND	ND	ND	N/A	N/A	ND	ND	ND	N/A	N/A	ND	ND	ND	N/A	N/A
ALGGIGPVDLLVNNAALVIMQPFLEVTK	P08074	Carbonyl reductase [NADPH] 2 OS=Mus musculus GN=Cbr2 PE=1 SV=1 - [CBR2_MOUSE]	M20(Suloxidation)	2908.62	4.699e-05	ND	2.10748e+08	1.51869e+08	1.81309e+08	4.16339e+07	ND	ND	ND	N/A	N/A	1.37372e+08	5.60127e+08	1.70767e+07	2.38192e+08	2.85218e+08	1.56146e+08	1.82232e+08	ND	1.69189e+08	1.84456e+07
SVASIGGNIITASPISDLNPVLMASR	Q00519	Xanthine dehydrogenase/oxidase OS=Mus musculus GN=Xdh PE=1 SV=5 - [XDH_MOUSE]	M23(Sulfoxidation)	2599.38	0.0007865	ND	ND	ND	N/A	N/A	ND	ND	ND	N/A	N/A	ND	ND	ND	N/A	N/A	2.21111e+07	ND	ND	2.21111e+07	N/A
GSMGTGVGLGGFGGAGVGGITAVTVNQSLLSPLK	P11679	Keratin, type II cytoskeletal 8 OS=Mus musculus GN=Krt8 PE=1 SV=4 - [K2C8_MOUSE]	M3(Suloxidation)	3075.61	3.405e-09	ND	ND	ND	N/A	N/A	ND	ND	ND	N/A	N/A	ND	ND	ND	N/A	N/A	3.59493e+07	ND	ND	3.59493e+07	N/A
LLGNMIVIVLGHHLGKDFTPAAQAAFQK	P02088	Hemoglobin subunit beta-1 OS=Mus musculus GN=Hbb-b1 PE=1 SV=2 - [HBB1_MOUSE]	M5(Suloxidation)	3005.64	1.97e-06	ND	1.28281e+07	1.2318e+07	1.25731e+07	360738	ND	ND	ND	N/A	N/A	ND	ND	1.03482e+07	1.03482e+07	N/A	ND	ND	ND	N/A	N/A
LLGNMIVIVLGHHLGK	P02088	Hemoglobin subunit beta-1 OS=Mus musculus GN=Hbb-b1 PE=1 SV=2 - [HBB1_MOUSE]	M5(Suloxidation)	1730.01	0.0001746	2.3505e+08	3.84016e+08	4.17638e+08	3.45568e+08	9.71764e+07	6.81851e+08	1.13519e+09	6.47602e+08	8.21548e+08	2.72161e+08	1.0344e+09	2.38727e+09	7.3655e+08	1.38607e+09	8.79755e+08	1.08137e+09	1.1525e+09	5.0933e+08	9.14401e+08	3.52599e+08
TDLEMQIESLNEELAYLK	P08730	Keratin, type I cytoskeletal 13 OS=Mus musculus GN=Krt13 PE=1 SV=2 - [K1C13_MOUSE]	M5(Suloxidation)	2155.05	9.522e-06	ND	ND	ND	N/A	N/A	ND	ND	ND	N/A	N/A	ND	ND	4.9373e+07	4.9373e+07	N/A	ND	ND	ND	N/A	N/A
TDLEMQIESLNEELAYLKK	P08730	Keratin, type I cytoskeletal 13 OS=Mus musculus GN=Krt13 PE=1 SV=2 - [K1C13_MOUSE]	M5(Suloxidation)	2283.14	2.054e-07	ND	ND	ND	N/A	N/A	ND	ND	ND	N/A	N/A	ND	ND	4.57006e+07	4.57006e+07	N/A	ND	ND	ND	N/A	N/A
TDLEMQIESLKEELAYLK	P19001	Keratin, type I cytoskeletal 19 OS=Mus musculus GN=Krt19 PE=1 SV=1 - [K1C19_MOUSE]	M5(Suloxidation)	2169.1	0.03251	ND	ND	ND	N/A	N/A	ND	ND	ND	N/A	N/A	ND	ND	1.61496e+07	1.61496e+07	N/A	ND	ND	ND	N/A	N/A
TVLIMELINNVAK	P56480	ATP synthase subunit beta, mitochondrial OS=Mus musculus GN=Atp5b PE=1 SV=2 - [ATPB_MOUSE]	M5(Suloxidation)	1473.83	3.516e-05	ND	ND	ND	N/A	N/A	ND	ND	ND	N/A	N/A	ND	ND	ND	N/A	N/A	2.11141e+07	ND	ND	2.11141e+07	N/A
NQVAMNPTNTVFDAK	P63017	Heat shock cognate 71 kDa protein OS=Mus musculus GN=Hspa8 PE=1 SV=1 - [HSP7C_MOUSE]	M5(Suloxidation)	1665.79	2.978e-07	ND	ND	ND	N/A	N/A	ND	ND	ND	N/A	N/A	ND	ND	2.72686e+07	2.72686e+07	N/A	2.25906e+07	ND	ND	2.25906e+07	N/A
TDLEMQIEQLNEELAYLK	Q61414	Keratin, type I cytoskeletal 15 OS=Mus musculus GN=Krt15 PE=1 SV=2 - [K1C15_MOUSE]	M5(Suloxidation)	2196.08	0.004132	ND	ND	ND	N/A	N/A	ND	2.56619e+08	ND	2.56619e+08	N/A	ND	ND	1.21243e+09	1.21243e+09	N/A	ND	ND	2.21611e+08	2.21611e+08	N/A
HVIPMNPNTDDLFNAVGDGIVLCK	Q61233	Plastin-2 OS=Mus musculus GN=Lcp1 PE=1 SV=4 - [PLSL_MOUSE]	M5(Suloxidation); C23(Carbamidomethylation)	2655.29	2.267e-05	ND	ND	ND	N/A	N/A	ND	ND	ND	N/A	N/A	ND	ND	ND	N/A	N/A	2.38094e+07	ND	ND	2.38094e+07	N/A
KGESVMVVPTLSEEEAK	O08709	Peroxiredoxin-6 OS=Mus musculus GN=Prdx6 PE=1 SV=3 - [PRDX6_MOUSE]	M6(Suloxidation)	1848.93	0.0004241	ND	ND	ND	N/A	N/A	ND	ND	ND	N/A	N/A	ND	ND	2.67252e+07	2.67252e+07	N/A	ND	2.46795e+07	ND	2.46795e+07	N/A
FADVIPMNLPHR	P33267	Cytochrome P450 2F2 OS=Mus musculus GN=Cyp2f2 PE=1 SV=1 - [CP2F2_MOUSE]	M7(Sulfonation)	1441.72	0.004184	ND	2.29361e+07	1.93527e+07	2.11444e+07	2.53382e+06	ND	ND	ND	N/A	N/A	ND	ND	ND	N/A	N/A	ND	ND	ND	N/A	N/A
DLAILLGMLDPVEK	O08709	Peroxiredoxin-6 OS=Mus musculus GN=Prdx6 PE=1 SV=3 - [PRDX6_MOUSE]	M8(Suloxidation)	1542.85	4.522e-07	ND	1.45195e+07	1.14155e+07	1.29675e+07	2.19484e+06	ND	3.17665e+07	ND	3.17665e+07	N/A	ND	ND	1.33608e+07	1.33608e+07	N/A	3.01049e+07	3.01924e+07	ND	3.01487e+07	61872.2
SVFQVSQMVAR	P08074	Carbonyl reductase [NADPH] 2 OS=Mus musculus GN=Cbr2 PE=1 SV=1 - [CBR2_MOUSE]	M8(Suloxidation)	1267.65	5.44e-05	2.57378e+07	4.39917e+07	3.21868e+07	3.39721e+07	9.25698e+06	ND	ND	ND	N/A	N/A	ND	ND	ND	N/A	N/A	ND	ND	ND	N/A	N/A
VGAGAPVYMAAVLEYLTAEILELAGNAAR	Q64522	Histone H2A type 2-B OS=Mus musculus GN=Hist2h2ab PE=1 SV=3 - [H2A2B_MOUSE]	M9(Suloxidation)	2949.53	2.1e-09	ND	ND	ND	N/A	N/A	ND	ND	ND	N/A	N/A	ND	ND	ND	N/A	N/A	ND	1.19203e+07	ND	1.19203e+07	N/A
HEIIQTLQMTDGLIPLEIR	P17563	Selenium-binding protein 1 OS=Mus musculus GN=Selenbp1 PE=1 SV=2 - [SBP1_MOUSE]	M9(Suloxidation)	2236.2	0.006382	ND	ND	ND	N/A	N/A	ND	ND	ND	N/A	N/A	ND	ND	ND	N/A	N/A	2.54668e+07	ND	ND	2.54668e+07	N/A
LQNEVEDLMIDVER	Q5SX40	Myosin-1 OS=Mus musculus GN=Myh1 PE=1 SV=1 - [MYH1_MOUSE]	M9(Suloxidation)	1718.82	0.03733	ND	ND	ND	N/A	N/A	ND	ND	ND	N/A	N/A	ND	ND	ND	N/A	N/A	ND	ND	2.77561e+07	2.77561e+07	N/A
EAGFPPGVVNIITGYGPTAGAAIAQHMDVDK	Q9CZS1	Aldehyde dehydrogenase X, mitochondrial OS=Mus musculus GN=Aldh1b1 PE=1 SV=1 - [AL1B1_MOUSE]	P17(Pyroglutamate)	3110.52	0.04074	ND	7.91347e+07	6.26232e+07	7.0879e+07	1.16754e+07	1.1575e+08	1.42814e+08	ND	1.29282e+08	1.91368e+07	ND	ND	ND	N/A	N/A	ND	5.45551e+07	ND	5.45551e+07	N/A
VDPVNFK	P01942	Hemoglobin subunit alpha OS=Mus musculus GN=Hba PE=1 SV=2 - [HBA_MOUSE]	P3(Pyroglutamate)	832.418	0.006952	ND	ND	ND	N/A	N/A	ND	ND	ND	N/A	N/A	ND	ND	ND	N/A	N/A	ND	9.37787e+07	ND	9.37787e+07	N/A
VFIMDNCEELIPEYLNFIR	P07901	Heat shock protein HSP 90-alpha OS=Mus musculus GN=Hsp90aa1 PE=1 SV=4 - [HS90A_MOUSE]	C7(Carbamidomethylation); P12(Carbonylation)	2431.17	5.158e-06	ND	2.61955e+07	1.48726e+07	2.0534e+07	8.00648e+06	ND	ND	ND	N/A	N/A	ND	ND	ND	N/A	N/A	ND	ND	ND	N/A	N/A
GGPGFPVCPAGGIQEVTINQSLLTPLQVEIDPEIQK	P07744	Keratin, type II cytoskeletal 4 OS=Mus musculus GN=Krt4 PE=1 SV=2 - [K2C4_MOUSE]	C8(Carbamidomethylation); P9(Carbonylation)	3817.97	0.02211	ND	ND	ND	N/A	N/A	ND	ND	ND	N/A	N/A	ND	ND	1.77038e+07	1.77038e+07	N/A	ND	ND	ND	N/A	N/A
ACEDIDECSLPNICVFGTCHNLPGLFR	Q61554	Fibrillin-1 OS=Mus musculus GN=Fbn1 PE=1 SV=1 - [FBN1_MOUSE]	C2(Carbamidomethylation); C8(Carbamidomethylation); C14(Carbamidomethylation); C19(Carbamidomethylation); P23(Carbonylation)	3210.41	1.507e-05	ND	ND	9.01816e+06	9.01816e+06	N/A	ND	ND	ND	N/A	N/A	ND	ND	ND	N/A	N/A	ND	ND	ND	N/A	N/A
ECPGIEPVCVDLGDWDATEK	P08074	Carbonyl reductase [NADPH] 2 OS=Mus musculus GN=Cbr2 PE=1 SV=1 - [CBR2_MOUSE]	C2(Carbamidomethylation); P7(Carbonylation); C9(Carbamidomethylation)	2305.99	6.159e-06	ND	ND	3.37566e+07	3.37566e+07	N/A	ND	ND	ND	N/A	N/A	ND	ND	7.93429e+07	7.93429e+07	N/A	ND	ND	ND	N/A	N/A
GETGPAGPSGAPGPAGAR	P08121	Collagen alpha-1(III) chain OS=Mus musculus GN=Col3a1 PE=1 SV=4 - [CO3A1_MOUSE]	P12(Carbonylation)	1522.72	1.647e-05	ND	ND	ND	N/A	N/A	ND	ND	7.52607e+07	7.52607e+07	N/A	3.32157e+07	1.05763e+08	1.88808e+07	5.26199e+07	4.65783e+07	ND	ND	2.75747e+07	2.75747e+07	N/A
YGAAGGLVPGGPGVR	P54320	Elastin OS=Mus musculus GN=Eln PE=1 SV=2 - [ELN_MOUSE]	P12(Carbonylation)	1343.7	0.0004746	ND	ND	ND	N/A	N/A	ND	ND	ND	N/A	N/A	ND	ND	2.67611e+07	2.67611e+07	N/A	ND	ND	ND	N/A	N/A
TGIGAPTISTGPPGK	O35744	Chitinase-like protein 3 OS=Mus musculus GN=Chil3 PE=1 SV=2 - [CHIL3_MOUSE]	P13(Carbonylation)	1369.73	0.03518	ND	ND	ND	N/A	N/A	ND	ND	ND	N/A	N/A	ND	1.77117e+08	ND	1.77117e+08	N/A	ND	ND	ND	N/A	N/A
AAAKAGLGPGVGGVPGGVGVGGIPGGVGVGGVPGGVGPGGVTGIGAGPGGLGGAGSPAAAK	P54320	Elastin OS=Mus musculus GN=Eln PE=1 SV=2 - [ELN_MOUSE]	P15(Carbonylation); P38(Pyroglutamate)	4752.51	0.007031	ND	ND	ND	N/A	N/A	ND	ND	ND	N/A	N/A	4.77757e+07	ND	ND	4.77757e+07	N/A	ND	ND	ND	N/A	N/A
SGDRGETGPAGPSGAPGPAGAR	P08121	Collagen alpha-1(III) chain OS=Mus musculus GN=Col3a1 PE=1 SV=4 - [CO3A1_MOUSE]	P16(Carbonylation)	1937.9	0.01669	ND	ND	1.32488e+07	1.32488e+07	N/A	3.63872e+07	ND	8.85435e+07	6.24653e+07	3.68801e+07	ND	1.04378e+08	2.61384e+07	6.52582e+07	5.53237e+07	ND	ND	4.60905e+07	4.60905e+07	N/A
GGVGIPTYGVGAGGFPGYGVGAGAGLGGASPAAAAAAAK	P54320	Elastin OS=Mus musculus GN=Eln PE=1 SV=2 - [ELN_MOUSE]	P16(Carbonylation)	3218.62	4.896e-06	ND	ND	ND	N/A	N/A	ND	ND	ND	N/A	N/A	ND	3.21531e+08	5.99951e+07	1.90763e+08	1.84934e+08	5.36336e+07	ND	ND	5.36336e+07	N/A
GIPGEVLGAQPGTR	P08122	Collagen alpha-2(IV) chain OS=Mus musculus GN=Col4a2 PE=1 SV=4 - [CO4A2_MOUSE]	P3(Carbonylation); P11(Carbonylation)	1383.72	1.203e-09	3.31035e+07	ND	3.46471e+07	3.38753e+07	1.09153e+06	9.22931e+07	ND	9.61944e+07	9.42438e+07	2.75864e+06	5.3767e+07	ND	5.95292e+07	5.66481e+07	4.07448e+06	ND	4.86681e+07	ND	4.86681e+07	N/A
GPPGPPPLILPGMK	P08122	Collagen alpha-2(IV) chain OS=Mus musculus GN=Col4a2 PE=1 SV=4 - [CO4A2_MOUSE]	P3(Carbonylation); P11(Carbonylation)	1402.77	0.008341	ND	ND	3.37589e+07	3.37589e+07	N/A	ND	ND	1.61308e+08	1.61308e+08	N/A	7.7426e+07	ND	1.14908e+08	9.61671e+07	2.65039e+07	1.13298e+08	5.83104e+07	ND	8.58042e+07	3.88822e+07
GDPGFQGAHGEPGSR	P08122	Collagen alpha-2(IV) chain OS=Mus musculus GN=Col4a2 PE=1 SV=4 - [CO4A2_MOUSE]	P3(Carbonylation); P12(Carbonylation)	1500.65	0.000124	ND	ND	ND	N/A	N/A	2.28719e+07	ND	2.83355e+07	2.56037e+07	3.86337e+06	1.29961e+07	ND	8.65367e+06	1.08249e+07	3.07054e+06	ND	ND	ND	N/A	N/A
GSPGGPGTAGFPGGR	P08121	Collagen alpha-1(III) chain OS=Mus musculus GN=Col3a1 PE=1 SV=4 - [CO3A1_MOUSE]	P3(Carbonylation); P6(Carbonylation); P12(Carbonylation)	1319.6	1.878e-15	ND	ND	1.13794e+07	1.13794e+07	N/A	6.03095e+07	ND	9.27611e+07	7.65353e+07	2.29468e+07	3.97171e+07	ND	2.62932e+07	3.30052e+07	9.49214e+06	ND	ND	4.58714e+07	4.58714e+07	N/A
GSPGIPGDSGYPGLPGR	P02463	Collagen alpha-1(IV) chain OS=Mus musculus GN=Col4a1 PE=1 SV=4 - [CO4A1_MOUSE]	P3(Carbonylation); P6(Carbonylation); P12(Carbonylation); P15(Carbonylation)	1647.76	4.763e-16	9.25483e+07	7.90021e+07	1.0799e+08	9.31802e+07	1.45043e+07	2.73133e+08	1.33156e+08	ND	2.03144e+08	9.89784e+07	1.3153e+08	ND	2.36118e+08	1.83824e+08	7.39545e+07	1.23759e+08	1.01563e+08	1.33925e+08	1.19749e+08	1.65494e+07
GLPGLPGPPGR	Q9QZR9	Collagen alpha-4(IV) chain OS=Mus musculus GN=Col4a4 PE=2 SV=1 - [CO4A4_MOUSE]	P3(Carbonylation); P6(Carbonylation); P9(Carbonylation)	1065.57	0.02075	ND	ND	ND	N/A	N/A	6.66348e+07	ND	7.27768e+07	6.97058e+07	4.3431e+06	ND	ND	3.59989e+07	3.59989e+07	N/A	4.63709e+07	ND	ND	4.63709e+07	N/A
VVPLPGPPGAAGLPGSPGFPGPQGDR	P02463	Collagen alpha-1(IV) chain OS=Mus musculus GN=Col4a1 PE=1 SV=4 - [CO4A1_MOUSE]	P3(Carbonylation); P7(Carbonylation); P14(Carbonylation); P17(Carbonylation); P22(Carbonylation)	2474.23	0.00854	ND	ND	5.3684e+07	5.3684e+07	N/A	2.2112e+08	9.0993e+07	2.35141e+08	1.82418e+08	7.94862e+07	9.19218e+07	4.54302e+08	1.68809e+08	2.38344e+08	1.90935e+08	1.66622e+08	1.05963e+08	9.16186e+07	1.21401e+08	3.98136e+07
GPPGAQGPPGSPGPLGIAGLTGAR	P08121	Collagen alpha-1(III) chain OS=Mus musculus GN=Col3a1 PE=1 SV=4 - [CO3A1_MOUSE]	P3(Carbonylation); P8(Carbonylation); P9(Carbonylation)	2130.09	0.001123	ND	ND	ND	N/A	N/A	ND	ND	ND	N/A	N/A	ND	ND	3.14058e+07	3.14058e+07	N/A	3.30801e+07	ND	ND	3.30801e+07	N/A
GPPGGVGFPGSR	P02463	Collagen alpha-1(IV) chain OS=Mus musculus GN=Col4a1 PE=1 SV=4 - [CO4A1_MOUSE]	P3(Carbonylation); P9(Carbonylation)	1116.54	0.002493	1.18685e+08	8.42446e+07	9.89962e+07	1.00642e+08	1.7279e+07	ND	ND	ND	N/A	N/A	ND	ND	ND	N/A	N/A	ND	5.98605e+07	ND	5.98605e+07	N/A
GPPGTAGIPGAR	P08121	Collagen alpha-1(III) chain OS=Mus musculus GN=Col3a1 PE=1 SV=4 - [CO3A1_MOUSE]	P3(Carbonylation); P9(Carbonylation)	1082.56	0.002252	ND	ND	1.65788e+07	1.65788e+07	N/A	ND	ND	ND	N/A	N/A	2.83205e+07	ND	ND	2.83205e+07	N/A	ND	ND	ND	N/A	N/A
TYFPHFDVSHGSAQVK	P01942	Hemoglobin subunit alpha OS=Mus musculus GN=Hba PE=1 SV=2 - [HBA_MOUSE]	P4(Carbonylation)	1835.86	8.193e-08	1.48321e+08	8.35771e+07	ND	1.15949e+08	4.57807e+07	3.28754e+08	ND	2.5157e+08	2.90162e+08	5.45774e+07	ND	3.16716e+08	ND	3.16716e+08	N/A	2.35811e+08	1.7039e+08	ND	2.031e+08	4.62597e+07
DFTPAAQAAFQK	P02088	Hemoglobin subunit beta-1 OS=Mus musculus GN=Hbb-b1 PE=1 SV=2 - [HBB1_MOUSE]	P4(Carbonylation)	1310.63	3.852e-14	ND	ND	ND	N/A	N/A	ND	ND	ND	N/A	N/A	ND	ND	ND	N/A	N/A	ND	2.18626e+07	ND	2.18626e+07	N/A
RRSPQEAEILR	Q8VHE6	Dynein heavy chain 5, axonemal OS=Mus musculus GN=Dnah5 PE=1 SV=2 - [DYH5_MOUSE]	P4(Carbonylation)	1370.76	0.03575	ND	ND	6.17319e+07	6.17319e+07	N/A	ND	ND	ND	N/A	N/A	ND	ND	ND	N/A	N/A	ND	ND	ND	N/A	N/A
VGYPGPSGFPGTR	P08122	Collagen alpha-2(IV) chain OS=Mus musculus GN=Col4a2 PE=1 SV=4 - [CO4A2_MOUSE]	P4(Carbonylation); P10(Carbonylation)	1323.63	1.738e-05	7.56779e+07	7.36956e+07	9.99277e+07	8.31004e+07	1.46065e+07	ND	ND	ND	N/A	N/A	ND	ND	ND	N/A	N/A	ND	7.88562e+07	ND	7.88562e+07	N/A
TGPPGPAGQDGRPGPAGPPGAR	P11087	Collagen alpha-1(I) chain OS=Mus musculus GN=Col1a1 PE=1 SV=4 - [CO1A1_MOUSE]	P4(Carbonylation); P13(Carbonylation); P19(Carbonylation)	2014.97	0.03449	ND	ND	ND	N/A	N/A	ND	ND	ND	N/A	N/A	ND	ND	1.36763e+07	1.36763e+07	N/A	ND	ND	ND	N/A	N/A
DGLPGAPGAPGEHGDKGEPGER	P35242	Pulmonary surfactant-associated protein A OS=Mus musculus GN=Sftpa1 PE=1 SV=1 - [SFTPA_MOUSE]	P4(Carbonylation); P7(Carbonylation); P10(Carbonylation); P19(Carbonylation)	2163.95	0.0006017	ND	ND	9.74523e+06	9.74523e+06	N/A	ND	ND	3.88462e+07	3.88462e+07	N/A	1.99248e+07	ND	2.14817e+07	2.07032e+07	1.10084e+06	ND	ND	ND	N/A	N/A
GVQGPPGPAGPR	P11087	Collagen alpha-1(I) chain OS=Mus musculus GN=Col1a1 PE=1 SV=4 - [CO1A1_MOUSE]	P6(Carbonylation)	1105.58	0.01056	ND	ND	ND	N/A	N/A	ND	ND	5.02264e+07	5.02264e+07	N/A	ND	ND	1.58532e+07	1.58532e+07	N/A	ND	ND	ND	N/A	N/A
YEILTPNAIPK	Q6URW6	Myosin-14 OS=Mus musculus GN=Myh14 PE=1 SV=1 - [MYH14_MOUSE]	P6(Carbonylation)	1274.7	0.002396	ND	2.83068e+07	ND	2.83068e+07	N/A	ND	ND	ND	N/A	N/A	ND	ND	ND	N/A	N/A	ND	6.04543e+07	ND	6.04543e+07	N/A
DGPPGPAGNSGSPGNPGIAGPK	P08121	Collagen alpha-1(III) chain OS=Mus musculus GN=Col3a1 PE=1 SV=4 - [CO3A1_MOUSE]	P6(Carbonylation); P13(Carbonylation); P16(Carbonylation)	1948.9	8.149e-10	ND	ND	ND	N/A	N/A	ND	ND	8.12959e+07	8.12959e+07	N/A	ND	ND	2.22934e+07	2.22934e+07	N/A	ND	ND	ND	N/A	N/A
AQNVPLPVSTLVEFVIAATDCTAK	P29699	Alpha-2-HS-glycoprotein OS=Mus musculus GN=Ahsg PE=1 SV=1 - [FETUA_MOUSE]	P7(Carbonylation); C21(Carbamidomethylation)	2560.34	1.518e-11	1.47795e+07	1.16878e+07	ND	1.32336e+07	2.18621e+06	ND	ND	2.61712e+07	2.61712e+07	N/A	6.84768e+07	1.03217e+08	ND	8.58471e+07	2.45653e+07	9.54494e+07	ND	1.59881e+07	5.57188e+07	5.61876e+07
EGPLGQPGSPGLGGLPGDR	P08122	Collagen alpha-2(IV) chain OS=Mus musculus GN=Col4a2 PE=1 SV=4 - [CO4A2_MOUSE]	P7(Carbonylation); P10(Carbonylation); P16(Carbonylation)	1808.88	2.55e-05	ND	ND	1.16455e+07	1.16455e+07	N/A	9.03998e+07	4.06391e+07	7.64916e+07	6.91768e+07	2.56741e+07	4.7899e+07	9.07554e+07	8.40515e+07	7.42353e+07	2.30529e+07	3.02359e+07	ND	3.39831e+07	3.21095e+07	2.64964e+06
DGTSGHPGPIGPPGPR	P08121	Collagen alpha-1(III) chain OS=Mus musculus GN=Col3a1 PE=1 SV=4 - [CO3A1_MOUSE]	P7(Carbonylation); P13(Carbonylation)	1530.73	0.003132	ND	ND	ND	N/A	N/A	ND	ND	ND	N/A	N/A	ND	ND	3.68976e+07	3.68976e+07	N/A	ND	ND	ND	N/A	N/A
QTTLIDELKNVR	Q5PT54	Sodium/bile acid cotransporter 5 OS=Mus musculus OX=10090 GN=Slc10a5 PE=2 SV=1 - [NTCP5_MOUSE]	R12(Carbonylation)	1385.74	0.001556	2.75613e+08	ND	ND	2.75613e+08	N/A	ND	ND	ND	N/A	N/A	ND	ND	ND	N/A	N/A	ND	ND	ND	N/A	N/A
LLREYQELMNVKLALDVEIATYR	Q8BGZ7	Keratin, type II cytoskeletal 75 OS=Mus musculus GN=Krt75 PE=1 SV=1 - [K2C75_MOUSE]	R3(Carbonylation); R23(Carbonylation)	2692.38	0.03195	ND	2.59275e+07	ND	2.59275e+07	N/A	ND	ND	ND	N/A	N/A	ND	ND	ND	N/A	N/A	ND	ND	ND	N/A	N/A
Carbonylation (P, R)						7.58727e+08	4.12637e+08	6.10981e+08	5.94115e+08	1.73661e+08	1.1919e+09	2.64788e+08	1.37492e+09	9.43871e+08	5.9518e+08	6.52971e+08	1.67378e+09	1.10479e+09	1.14385e+09	5.11525e+08	8.98259e+08	7.05927e+08	3.95051e+08	6.66412e+08	2.5392e+08
Oxidation excluding carbonylation (Sulfenylation, Sulfinylation, Sulfonylation, S-Nitrosylation (C); Sulfoxidation, Sulfonation (M); P→Pyroglutamic acid)						6.72511e+08	1.16577e+09	1.25277e+09	1.03035e+09	3.12936e+08	1.18756e+09	2.17408e+09	9.33474e+08	1.43171e+09	6.55351e+08	1.76595e+09	3.57362e+09	2.94672e+09	2.7621e+09	9.17871e+08	2.5283e+09	2.48527e+09	1.16223e+09	2.0586e+09	7.76578e+08
Oxidation total						1.43124e+09	1.57841e+09	1.86375e+09	1.62446e+09	2.19904e+08	2.37946e+09	2.43887e+09	2.3084e+09	2.37558e+09	6.53244e+07	2.41892e+09	5.24741e+09	4.05151e+09	3.90595e+09	1.41985e+09	3.42656e+09	3.1912e+09	1.55728e+09	2.72501e+09	1.01811e+09

## Sheet: Suppl Table 6
Supplementary Table 6 Low molecular weight compounds in the presence of MG132 (proteasome inhibitor) verified using commercially available preparations.
Name	Formula	Molecular Weight	RT [min]	Column	Mode	Unit	SADKO mice, Day 0 afetr Asc-withdrawal					SADKO mice, Day 7 afetr Asc-withdrawal					DKO, Day 0 vs
																	DKO, Day 7
							Mouse 1	Mouse 2	Mouse 3	Mean	SD	Mouse 1	Mouse 2	Mouse 3	Mean	SD	Ratio (DKO, Day 7/Day 0)	T-test	Up/Down
Lactate	C3 H6 O3	90.0302	8.633	Zic-Hilic	Negative	nmol/mg protein	1.60737	3.81301	3.47818	2.96618	1.18862	2.27264	0.848633	4.16703	2.42944	1.66475	0.819044	0.673047
D-α-Hydroxyglutaric acid	C5 H8 O5	148.035	15.338	Zic-Hilic	Negative	nmol/mg protein	0.653881	0.663222	0.746753	0.687952	0.0511369	0.973158	1.13507	1.54812	1.21878	0.296483	1.77161	0.0378062
2-Oxoglutaric acid	C5 H6 O5	146.019	15.701	Zic-Hilic	Negative	nmol/mg protein	0.880924	0.924629	2.05768	1.28774	0.667141	0.0647476	0.0699463	0.285051	0.139915	0.125718	0.108651	0.0428787	Down
Citric acid	C6 H8 O7	192.024	19.117	Zic-Hilic	Negative	nmol/mg protein	0.0781867	0.237213	0.469182	0.261527	0.196628	0.281233	0.357279	0.938009	0.525507	0.359255	2.00938	0.326776
5-Oxoproline	C5 H7 N O3	129.041	9.798	Zic-Hilic	Negative	nmol/mg protein	1.38923	2.50444	3.585	2.49289	1.09793	3.93675	3.31365	7.62388	4.95809	2.32956	1.98889	0.172661
Gluconic acid	C6 H12 O7	196.055	9.872	BEH Amide	Negative	nmol/mg protein	0.0285846	0.0961119	0.0853783	0.0700249	0.0362875	0.0538103	0.0450906	0.242002	0.113634	0.111255	1.62277	0.55379
D-Glucose	C6 H12 O6	180.06	13.478	Zic-Hilic	Negative	nmol/mg protein	33.1146	33.8171	57.8362	41.5893	14.0746	27.8723	32.611	102.754	54.4123	41.9318	1.30832	0.641952
Taurine	C2 H7 N O3 S	125.013	4.416	BEH Amide	Positive	nmol/mg protein	24.7948	32.2728	44.6921	33.9199	10.0504	29.521	32.9228	67.7005	43.3814	21.1295	1.27894	0.522277
Pyruvic acid	C3 H4 O3	88.0146	7.467	Zic-Hilic	Negative	nmol/mg protein	0.107729	0.103212	0.118342	0.109761	0.00776663	0.00984073	0.010325	0.0449049	0.0216902	0.020106	0.197613	0.00210368	Down
D-Saccharic acid	C6 H10 O8	210.034	16.732	Zic-Hilic	Negative	nmol/mg protein	0.0919369	0.105096	0.21676	0.137931	0.0685845	0.0933324	0.0898527	0.160507	0.114564	0.0398257	0.83059	0.636701
DL-2-Aminobutyric Acid	C4 H9 N O2	103.062	3.084	BEH Amide	Positive	nmol/mg protein	0.699249	1.35675	1.17233	1.07611	0.339147	1.50396	1.44016	3.21537	2.05316	1.00701	1.90795	0.186461
L-Glutamic acid	C5 H9 N O4	147.051	5.648	BEH Amide	Positive	nmol/mg protein	7.78889	7.94577	15.8119	10.5155	4.58747	10.2724	14.0508	32.9744	19.0992	12.1639	1.81629	0.316569
L-Aspartic acid	C4 H7 N O4	133.035	8.179	BEH Amide	Negative	nmol/mg protein	6.03826	6.08416	12.0971	8.07319	3.48492	7.27801	9.55813	21.4638	12.7667	7.61777	1.58137	0.386785
L-Glutamine	C5 H10 N2 O3	146.067	5.033	BEH Amide	Negative	nmol/mg protein	15.6602	15.5261	24.9128	18.6997	5.38111	36.0622	34.1486	95.0656	55.0921	34.6312	2.94615	0.146485
L-Proline	C5 H9 N O2	115.062	4.059	Zic-Hilic	Positive	nmol/mg protein	1.8324	2.24752	1.99728	2.02574	0.209017	2.22843	2.62054	5.5486	3.46586	1.81433	1.71091	0.243764
Uridine 5'-diphosphoglucuronic acid	C15 H22 N2 O18 P2	580.026	19.191	Zic-Hilic	Negative	nmol/mg protein	0.14372	0.182005	0.168505	0.164743	0.0194179	0.180859	0.175656	0.333385	0.229966	0.0896009	1.39591	0.28535
O-Phosphorylethanolamine	C2 H8 N O4 P	141.017	6.79	BEH Amide	Positive	nmol/mg protein	5.03075	8.85501	14.0781	9.32128	4.54165	5.81792	8.33748	21.9003	12.0186	8.65005	1.28937	0.657477
2-Aminoadipic acid	C6 H11 N O4	161.066	4.49	BEH Amide	Positive	nmol/mg protein	0.0631088	0.325398	0.129199	0.172568	0.136417	0.0785602	0.0628268	0.567324	0.236237	0.286838	1.36895	0.745944
L-Alanine	C3 H7 N O2	89.0463	4.085	BEH Amide	Positive	nmol/mg protein	20.1563	31.523	38.3411	30.0068	9.18675	36.777	39.7889	109.124	61.8965	40.9277	2.06275	0.25828
L-Leucine	C6 H13 N O2	131.093	2.231	Zic-Hilic	Negative	nmol/mg protein	0.525728	0.841401	0.710912	0.69268	0.158624	0.484224	0.530602	1.45479	0.823205	0.54746	1.18843	0.711884
L-Histidine	C6 H9 N3 O2	155.067	5.682	BEH Amide	Positive	nmol/mg protein	0.42692	1.42026	1.29932	1.04883	0.541976	1.4626	1.70846	5.02209	2.73105	1.9879	2.60389	0.230232
L-Valine	C5 H11 N O2	117.078	10.274	Zic-Hilic	Positive	nmol/mg protein	1.25445	1.42742	1.31323	1.3317	0.087953	1.53122	1.84535	2.78809	2.05489	0.654112	1.54306	0.130558
Creatine	C4 H9 N3 O2	131.067	13.863	Zic-Hilic	Positive	nmol/mg protein	1.24283	2.5454	3.31173	2.36665	1.04597	3.33165	3.62451	9.00486	5.32034	3.19425	2.24804	0.202645
L-Threonine	C4 H9 N O3	119.057	4.595	BEH Amide	Positive	nmol/mg protein	2.00173	2.10844	4.39017	2.83345	1.34922	3.03861	3.65469	8.35123	5.01484	2.90577	1.76987	0.303617
L-Phenylalanine	C9 H11 N O2	165.076	9.494	Zic-Hilic	Positive	nmol/mg protein	0.274903	0.279834	0.329263	0.294667	0.0300627	0.374899	0.459497	0.958475	0.597624	0.315356	2.02813	0.172974
4-Hydroxyproline	C5 H9 N O3	131.059	13.658	Zic-Hilic	Positive	nmol/mg protein	0.30372	0.469152	0.497595	0.423489	0.104694	0.217787	0.448569	1.00995	0.558769	0.407417	1.31944	0.607209
L-Serine	C3 H7 N O3	105.041	5.112	BEH Amide	Positive	nmol/mg protein	2.7182	2.50049	2.46735	2.56201	0.136272	2.68451	3.33184	10.0432	5.35317	4.07452	2.08944	0.301315
Adenine	C5 H5 N5	135.053	8.126	Zic-Hilic	Positive	pmol/mg protein	35.9656	25.7244	96.2308	52.6403	38.0962	26.3801	36.3064	86.3262	49.6709	32.1301	0.94359	0.92277
L-Methionine	C5 H11 N O2 S	149.049	10.62	Zic-Hilic	Positive	nmol/mg protein	0.417998	0.131114	0.210789	0.2533	0.148091	0.316398	0.504147	0.751874	0.52414	0.218425	2.06924	0.150099
L-Tyrosine	C9 H11 N O3	181.073	12.348	Zic-Hilic	Positive	nmol/mg protein	0.182093	0.111331	0.173671	0.155698	0.038653	0.848078	0.679567	1.03412	0.853922	0.177348	5.48446	0.00263627	Up
L-Arginine	C6 H14 N4 O2	174.109	21.622	Zic-Hilic	Positive	nmol/mg protein	1.72982	1.11654	1.54471	1.46369	0.314564	1.95278	1.15496	3.74553	2.28442	1.32674	1.56072	0.356019
Asparagine	C4 H8 N2 O3	132.053	5.203	BEH Amide	Positive	nmol/mg protein	0.739294	0.624301	0.746142	0.703245	0.0684533	1.11533	1.59444	4.35964	2.35647	1.75126	3.35085	0.17763
L-Citrulline	C6 H13 N3 O3	175.095	15.064	Zic-Hilic	Positive	nmol/mg protein	0.340619	0.363644	0.58436	0.429541	0.134571	0.753679	0.710708	2.48954	1.31798	1.01483	3.06833	0.207223
L-Cystine	C6 H12 N2 O4 S2	240.02	7.356	BEH Amide	Positive	pmol/mg protein	19.1675	24.2804	62.6173	35.3551	23.7478	42.6944	47.7908	103.415	64.6333	33.6822	1.82812	0.285926
Glycine	C2 H5 N O2	75.0317	4.45	BEH Amide	Positive	nmol/mg protein	1.12842	6.11118	5.23111	4.1569	2.6594	4.49246	4.31253	13.8093	7.53811	5.43178	1.81339	0.387708
Ornithine	C5 H12 N2 O2	132.089	6.065	BEH Amide	Positive	nmol/mg protein	0.352083	0.244191	0.389563	0.328612	0.0754745	0.53349	0.626153	1.4201	0.859914	0.487342	2.61681	0.13545
DL-Carnitine	C7 H15 N O3	161.104	12.545	Zic-Hilic	Positive	nmol/mg protein	2.81854	4.20907	4.62202	3.88321	0.944867	3.34299	3.44319	7.32785	4.70467	2.27229	1.21154	0.594141
Choline	C5 H13 N O	103.098	16.768	Zic-Hilic	Positive	nmol/mg protein	0.867036	3.00538	5.00001	2.95748	2.0669	1.76712	2.71969	6.61374	3.70018	2.56777	1.25113	0.716236
Acetylcholine	C7 H15 N O2	145.109	13.945	Zic-Hilic	Positive	pmol/mg protein	139.976	115.117	186.539	147.211	36.2564	201.578	265.378	592.667	353.208	209.817	2.39933	0.169109
Creatinine	C4 H7 N3 O	113.058	8.346	Zic-Hilic	Positive	pmol/mg protein	47.9113	64.3728	62.7052	58.3298	9.06109	72.5224	80.9224	137.786	97.0768	35.5041	1.66427	0.140974
L-Tryptophan	C11 H12 N2 O2	204.089	2.673	BEH Amide	Positive	pmol/mg protein	107.104	71.004	151.725	109.944	40.4352	158.322	186.885	343.206	229.471	99.5273	2.08715	0.126233
Adenosine	C10 H13 N5 O4	267.095	8.259	Zic-Hilic	Positive	pmol/mg protein	192.791	62.2043	77.9221	110.973	71.2917	460.571	247.903	111.65	273.374	175.85	2.46344	0.21237
Carnosine	C9 H14 N4 O3	226.105	14.897	Zic-Hilic	Positive	pmol/mg protein	32.6472	16.6068	22.9125	24.0555	8.08105	25.6523	16.6656	36.8286	26.3822	10.1013	1.09672	0.770961
Anserine	C10 H16 N4 O3	240.121	13.528	Zic-Hilic	Positive	pmol/mg protein	15.1012	16.5065	21.7262	17.778	3.49074	29.0716	33.6784	55.7913	39.5138	14.2837	2.22263	0.0626148
Urea	C H4 N2 O	60.032	1.968	BEH Amide	Positive	nmol/mg protein	64.198	70.4294	95.7609	76.7961	16.7169	100.053	69.2616	154.227	107.847	43.0157	1.40433	0.308621
Ethanolamine	C2 H7 N O	61.0525	17.8	Zic-Hilic	Positive	nmol/mg protein	0.178441	0.301991	0.963287	0.48124	0.422011	0.476688	0.409262	1.11406	0.666669	0.388913	1.38532	0.605578
S-Adenosylhomocysteine	C14 H20 N6 O5 S	384.119	13.258	Zic-Hilic	Positive	pmol/mg protein	37.785	68.0604	47.3929	51.0794	15.4707	78.2665	40.7102	89.7366	69.5711	25.6438	1.36202	0.345116
L-Cystathionine	C7 H14 N2 O4 S	222.063	7.104	BEH Amide	Positive	nmol/mg protein	1.03295	0.212374	0.0212818	0.422202	0.537485	0.0235677	0.31265	0.699044	0.345087	0.338904	0.81735	0.84378
L-Lysine	C6 H14 N2 O2	146.105	5.853	BEH Amide	Positive	nmol/mg protein	1.36579	0.356533	0.51469	0.745669	0.542827	0.463811	0.56742	1.36949	0.800242	0.495701	1.07319	0.903894
Spermidine	C7 H19 N3	145.157	6.538	BEH Amide	Positive	pmol/mg protein	630.031	737.864	700.75	689.549	54.7821	200.672	368.881	1640.57	736.708	787.274	1.06839	0.922544
S-Adenosylmethionine	C15 H22 N6 O5 S	398.135	6.409	BEH Amide	Positive	pmol/mg protein	196.053	158.582	550.211	301.615	216.104	127.457	196.791	418.591	247.613	152.076	0.820956	0.741236
Spermine	C10 H26 N4	202.214	7.592	BEH Amide	Positive	pmol/mg protein	47.3183	81.9753	165.434	98.2427	60.7151	79.4016	80.0728	468.801	209.425	224.626	2.13171	0.45441
Putrescine	C4 H12 N2	88.0995	4.885	BEH Amide	Positive	pmol/mg protein	24.5441	46.428	33.8542	34.9421	10.9825	23.2203	24.6683	46.0474	31.312	12.7817	0.896111	0.728002
Statistical analyses were performed using a Student’s t-test for comparisons of two groups. P-values less than 0.05 are shown in bold.
The ratio between two groups more than twice or less than half are shown in bold.
